# Supplementary material for: Prevalence and correlates of psychological distress among diabetes mellitus adults in the Jilin province in China: a cross-sectional study
Source: PeerJ. 2017 Jan 17;5:e2869. doi: 10.7717/peerj.2869 (PMC5244878; doi:10.7717/peerj.2869)
Supplement: Data S1 [file peerj-05-2869-s001.zip]

Archive with 5 entries (4 files):
- raw data/Notes of raw data.docx
- raw data/The code of raw data csv.docx
- raw data/raw data.csv
- raw data/raw data.sav
- raw data/
