# Supplementary material for: Prevalence and correlates of psychological distress among diabetes mellitus adults in the Jilin province in China: a cross-sectional study
Source: PeerJ. 2017 Jan 17;5:e2869. doi: 10.7717/peerj.2869 (PMC5244878; doi:10.7717/peerj.2869)
Supplement: Data S1 [file peerj-05-2869-s001.zip › raw data/raw data.csv]

Community	AGE	Race	Marriage	Occupation	AGE3G	GHQscore	Distress	AwarenessDM	BMI	DailySleepDuration	NumberOfOtherIllnesses	FamlilyHistoryOfDM	EducationalLevel	FamilyAverageMonthlyIncome	gender
1	58	0	0	0	1	0	0	0	0	0	4	0	1	2	0
1	42	0	0	1	0	0	0	0	1	0	4	0	2	1	1
1	57	0	0	2	1	2	0	0	0	1	4	0	0	2	1
1	48	0	0	2	1	0	0	0	0	1	4	0	2	3	0
1	34	0	0	2	0	3	0	0	1	1	3	1	2	3	0
1	57	1	0	2	1	1	0	0	1	0	3	1	1	3	0
1	47	0	0	2	1	4	1	0	1	1	4	0	2	3	0
1	48	0	0	2	1	2	0	0	1	0	3	1	2	2	0
1	48	0	0	2	1	0	0	0	1	1	4	1	1	4	0
1	45	0	0	2	1	2	0	0	1	0	4	0	2	3	0
1	42	0	0	2	0	2	0	0	0	0	4	0	2	4	0
1	42	0	0	1	0	2	0	0	1	1	3	0	2	5	0
0	53	0	0	0	1	3	0	0	0	0	4	0	0	2	0
0	58	0	2	2	1	3	0	0	1	1	3	0	0	5	0
0	43	0	0	0	0	3	0	0	1	0	4	0	1	2	0
1	48	0	0	0	1	5	1	0	1	0	4	0	2	3	0
0	55	0	0	0	1	4	1	0	1	1	3	0	0	2	1
0	59	0	0	2	1	1	0	0	1	1	3	0	0	1	1
0	68	0	0	2	2	2	0	0	0	0	4	0	0	2	1
0	43	0	0	2	0	4	1	0	1	0	4	1	0	3	0
0	62	0	0	2	2	3	0	0	0	1	3	0	0	2	0
0	60	0	0	2	2	3	0	0	1	0	4	0	1	2	1
0	65	0	0	2	2	6	1	0	1	0	2	0	0	1	1
0	64	0	0	2	2	2	0	0	0	0	3	1	0	1	1
0	64	0	0	0	2	8	1	0	1	1	1	0	0	2	1
0	63	0	0	2	2	5	1	0	0	1	4	0	0	2	1
0	30	1	0	1	0	5	1	0	1	1	4	0	2	4	1
0	36	0	0	2	0	1	0	0	0	0	4	0	1	3	0
1	41	0	0	1	0	1	0	0	1	1	4	1	2	5	0
1	54	0	0	2	1	1	0	0	0	1	4	0	1	1	0
1	50	0	0	2	1	0	0	0	1	1	3	0	2	3	1
1	46	0	2	0	1	4	1	0	1	1	4	0	1	2	0
1	31	1	0	0	0	4	1	0	0	0	4	1	2	3	1
0	56	1	0	1	1	1	0	0	1	0	4	0	2	4	0
0	48	0	0	0	1	0	0	0	1	0	1	0	1	1	1
0	44	1	0	1	0	1	0	0	1	0	4	0	0	5	0
1	52	0	0	1	1	1	0	0	0	1	4	0	2	3	1
1	41	0	0	0	0	1	0	0	0	1	4	0	1	2	0
1	44	0	2	2	0	0	0	0	0	0	4	1	1	3	1
1	53	0	0	0	1	0	0	0	0	0	4	0	2	3	1
0	61	0	0	2	2	0	0	0	0	1	4	0	0	1	1
0	56	0	0	2	1	3	0	0	0	1	4	0	1	2	0
0	58	0	0	2	1	4	1	0	1	1	3	0	0	1	1
0	48	0	0	2	1	1	0	0	1	0	3	0	2	5	0
0	59	0	0	2	1	1	0	0	1	0	4	0	0	3	1
0	69	0	3	2	2	1	0	0	0	0	4	1	0	2	1
0	48	0	0	2	1	1	0	0	0	1	4	1	1	3	1
0	49	0	0	2	1	0	0	0	1	0	4	0	0	2	0
0	56	0	0	2	1	0	0	0	1	1	4	0	1	3	0
0	36	0	0	2	0	3	0	0	1	0	3	0	2	4	0
0	56	0	0	2	1	2	0	0	0	0	3	0	0	2	1
0	59	0	0	2	1	3	0	0	0	1	2	0	0	2	0
0	69	0	0	0	2	10	1	0	1	1	3	1	0	2	1
0	58	0	0	2	1	4	1	0	0	1	4	0	0	2	1
0	61	0	0	2	2	1	0	0	0	0	3	0	0	2	1
0	55	0	0	2	1	2	0	0	0	1	4	0	1	4	0
0	52	0	0	2	1	2	0	0	1	0	3	0	1	5	1
0	57	0	3	2	1	0	0	0	1	1	4	0	2	4	0
1	47	0	0	1	1	4	1	0	1	1	4	0	2	3	0
1	44	0	0	0	0	1	0	0	1	1	2	1	1	3	1
1	60	0	0	0	2	5	1	0	1	0	3	0	0	2	1
1	77	0	0	0	2	1	0	0	0	1	3	0	0	3	1
1	52	0	0	2	1	0	0	0	1	0	2	1	2	4	1
1	68	0	0	0	2	0	0	0	1	0	2	0	2	5	0
1	24	0	1	2	0	1	0	0	1	0	4	0	2	3	0
1	37	1	2	1	0	1	0	0	0	0	4	1	2	5	0
1	37	1	0	1	0	0	0	0	0	0	4	0	2	4	0
1	32	0	0	1	0	3	0	0	1	1	4	0	1	3	0
1	39	1	0	1	0	4	1	0	1	1	4	0	2	5	0
1	47	0	0	1	1	0	0	0	1	0	4	1	2	3	0
1	49	1	0	1	1	5	1	0	1	0	4	0	2	4	0
1	29	0	1	1	0	4	1	0	1	1	4	1	2	5	0
0	58	0	0	2	1	0	0	0	1	1	4	1	0	1	0
0	56	1	0	2	1	2	0	0	0	0	4	0	0	1	1
0	57	0	0	2	1	0	0	0	1	0	1	0	0	3	1
0	52	0	0	2	1	5	1	0	0	1	4	0	0	1	0
0	52	1	0	2	1	1	0	0	1	0	3	0	0	1	1
0	58	0	0	2	1	2	0	0	0	1	3	0	0	1	1
0	56	0	0	1	1	1	0	0	0	1	3	0	2	3	0
0	67	0	0	0	2	1	0	0	1	1	4	1	2	3	1
0	72	0	0	0	2	2	0	0	1	1	3	0	0	3	1
0	70	0	0	0	2	9	1	0	1	0	2	0	0	3	0
0	79	0	3	0	2	7	1	0	1	1	1	0	0	2	1
0	73	0	0	2	2	1	0	0	1	0	3	0	0	3	1
0	50	0	2	2	1	4	1	0	1	1	3	0	0	3	0
1	55	0	2	2	1	1	0	0	1	1	4	0	2	5	0
1	56	0	0	0	1	3	0	0	1	1	2	1	1	2	1
1	45	0	0	2	1	4	1	0	1	0	2	0	1	2	1
1	41	1	0	2	0	2	0	0	1	0	4	0	2	3	1
1	56	0	0	2	1	0	0	0	1	1	4	0	2	3	0
1	21	0	1	2	0	1	0	0	0	0	4	0	1	3	0
1	56	1	0	2	1	2	0	0	1	1	3	0	2	3	0
0	39	0	0	2	0	4	1	0	0	0	4	1	0	2	0
0	52	0	2	2	1	3	0	0	1	0	1	0	0	1	1
0	63	0	3	0	2	4	1	0	1	1	4	0	0	1	1
0	63	0	0	2	2	6	1	0	1	1	2	0	0	1	1
0	39	0	0	2	0	0	0	0	1	0	4	0	0	1	1
0	59	0	3	2	1	1	0	0	0	0	3	0	0	2	0
0	74	0	3	2	2	5	1	0	1	0	4	0	0	2	1
0	40	0	0	2	0	0	0	0	1	0	4	1	0	4	0
0	72	0	0	2	2	1	0	0	0	1	4	0	0	1	0
0	43	0	0	2	0	4	1	0	1	0	3	1	0	3	1
0	46	0	0	1	1	0	0	0	1	0	2	0	2	3	0
1	68	0	3	2	2	0	0	0	1	1	4	0	0	1	1
1	58	0	0	2	1	1	0	0	1	1	4	0	2	5	0
1	33	0	0	2	0	3	0	0	1	0	4	0	2	5	1
1	57	0	0	1	1	0	0	0	1	0	4	0	2	5	1
1	45	0	0	1	1	1	0	0	1	0	4	0	2	4	1
1	65	0	0	0	2	0	0	0	1	0	4	0	0	3	1
1	42	0	0	1	0	2	0	0	0	0	4	0	1	5	1
1	52	0	0	1	1	2	0	0	1	0	4	0	2	5	1
1	60	0	0	0	2	4	1	0	0	1	4	0	1	3	0
1	50	0	0	1	1	6	1	0	1	0	4	0	2	3	0
1	49	0	0	1	1	6	1	0	0	0	4	0	2	5	0
1	42	0	0	1	0	0	0	0	0	0	4	1	2	3	0
1	40	0	0	1	0	0	0	0	1	1	4	0	2	3	0
1	63	0	0	0	2	4	1	0	1	1	4	0	0	2	0
1	49	0	0	0	1	6	1	0	1	0	3	0	2	3	1
1	58	0	0	2	1	5	1	0	1	0	1	0	0	2	1
1	66	0	0	0	2	7	1	0	1	1	4	0	0	2	1
1	49	0	0	0	1	1	0	0	1	1	3	0	1	2	1
1	73	0	3	0	2	3	0	0	1	1	2	0	0	2	1
1	69	0	0	0	2	3	0	0	1	1	4	0	0	1	1
1	56	0	3	2	1	5	1	0	0	1	3	0	0	1	0
1	47	0	0	0	1	3	0	0	1	0	3	0	1	1	1
0	58	0	0	2	1	5	1	0	0	1	3	0	0	1	1
0	69	0	0	2	2	1	0	0	1	0	3	0	0	3	1
0	54	1	0	2	1	0	0	0	1	1	4	0	2	4	0
0	55	0	0	2	1	0	0	0	1	1	2	0	0	2	0
0	38	0	0	1	0	5	1	0	1	0	4	0	2	2	1
0	38	0	0	1	0	2	0	0	1	1	4	0	2	4	0
0	30	0	0	1	0	1	0	0	0	0	4	0	2	4	0
0	59	0	0	1	1	1	0	0	0	1	4	0	1	3	0
0	43	0	0	1	0	0	0	0	1	1	4	0	2	1	0
0	50	0	0	1	1	0	0	0	0	1	4	0	2	5	0
0	66	0	0	2	2	2	0	0	1	1	4	0	0	1	0
0	50	0	0	2	1	4	1	0	1	0	2	1	2	1	0
0	38	0	0	2	0	4	1	0	0	1	4	0	1	1	0
1	69	1	0	0	2	1	0	0	1	0	2	0	0	3	0
1	61	1	0	2	2	0	0	0	1	0	3	0	2	3	0
1	48	0	0	1	1	2	0	0	1	1	4	1	2	4	0
1	62	0	0	1	2	2	0	0	1	0	2	0	2	3	1
1	62	0	0	0	2	0	0	0	1	1	4	0	2	3	0
1	59	0	0	0	1	0	0	0	1	1	3	0	2	3	1
1	50	0	0	1	1	3	0	0	1	0	4	0	2	4	0
0	44	0	0	2	0	0	0	0	1	1	4	0	1	1	0
1	57	0	0	0	1	3	0	0	1	1	3	0	0	3	1
1	36	0	0	1	0	2	0	0	0	0	4	1	2	5	1
1	56	0	0	0	1	1	0	0	1	0	4	0	2	5	1
1	53	0	0	1	1	3	0	0	1	1	4	0	2	5	0
1	43	0	3	2	0	3	0	0	1	1	4	0	2	3	0
0	72	0	0	2	2	0	0	0	1	0	3	1	0	2	1
0	53	0	2	2	1	3	0	0	0	1	4	0	1	2	0
1	58	0	0	1	1	1	0	0	1	1	4	0	2	3	0
1	70	0	0	0	2	0	0	0	0	0	4	0	0	1	0
1	49	0	0	1	1	3	0	0	0	0	4	0	2	3	0
1	45	0	0	0	1	0	0	0	1	0	4	1	0	1	0
0	61	0	0	0	2	1	0	0	1	0	4	0	1	3	0
0	62	0	0	0	2	4	1	0	1	1	3	0	0	2	1
0	48	0	0	2	1	2	0	0	1	0	2	0	1	3	0
0	60	0	0	2	2	0	0	0	1	0	2	0	1	3	0
0	44	0	0	0	0	1	0	0	1	1	4	0	0	1	1
0	50	0	0	0	1	6	1	0	1	0	3	0	2	2	0
1	60	0	0	0	2	0	0	0	1	1	4	0	0	3	0
1	57	0	0	1	1	3	0	0	1	0	4	0	2	3	0
1	46	1	0	2	1	1	0	0	0	1	4	0	2	2	0
0	43	0	0	1	0	0	0	0	1	0	4	0	2	3	1
1	38	0	0	2	0	4	1	0	1	1	3	0	1	4	1
1	65	0	0	0	2	0	0	0	1	1	3	0	1	3	0
1	45	0	0	2	1	1	0	0	0	1	4	1	1	4	0
1	39	0	0	1	0	1	0	0	0	0	4	0	2	1	0
1	36	0	0	1	0	1	0	0	0	0	4	0	1	4	1
0	31	0	2	1	0	1	0	0	1	1	3	1	2	3	0
0	62	0	0	2	2	0	0	0	1	0	4	0	1	3	0
0	38	0	0	1	0	5	1	0	0	0	4	0	0	1	0
0	73	1	3	2	2	0	0	0	0	0	4	0	1	1	0
0	63	0	3	2	2	8	1	0	1	0	4	0	0	1	1
0	40	0	0	2	0	4	1	0	1	0	2	1	1	3	0
0	69	0	0	2	2	4	1	0	1	0	1	0	0	1	0
0	57	0	0	2	1	6	1	0	1	1	2	0	0	2	0
0	50	0	0	2	1	0	0	0	0	0	4	0	1	2	0
0	69	0	0	2	2	0	0	0	1	0	4	0	0	1	0
0	75	0	3	0	2	2	0	0	0	0	1	0	0	1	0
0	67	0	0	0	2	1	0	0	0	1	3	0	0	1	1
1	33	0	0	2	0	4	1	0	0	1	3	1	2	5	0
1	57	0	0	2	1	6	1	0	1	1	3	0	1	4	0
1	45	0	0	2	1	0	0	0	1	1	4	0	1	4	1
1	50	0	0	1	1	1	0	0	1	1	4	0	2	5	0
1	54	0	0	2	1	0	0	0	0	0	4	0	2	4	1
0	51	0	0	0	1	5	1	0	1	0	4	0	1	3	1
0	62	0	0	0	2	2	0	0	1	0	4	0	0	1	1
0	54	0	0	2	1	2	0	0	0	0	3	0	2	1	0
0	57	0	0	2	1	2	0	0	1	1	4	1	1	1	0
0	57	0	0	2	1	0	0	0	0	1	3	0	0	3	1
0	67	0	0	0	2	1	0	0	0	0	4	0	0	1	1
0	69	0	0	2	2	3	0	0	0	0	4	0	0	2	0
0	62	0	0	1	2	4	1	0	0	1	3	0	1	2	0
0	76	0	0	0	2	2	0	0	0	1	1	0	2	3	1
0	70	0	0	0	2	2	0	0	0	0	2	0	0	5	1
0	65	0	0	2	2	1	0	0	1	0	3	0	0	1	0
0	48	0	0	1	1	0	0	0	1	0	4	0	2	4	0
0	48	0	0	2	1	1	0	0	0	1	3	1	0	3	0
0	53	0	0	1	1	2	0	0	1	0	3	0	2	4	0
0	47	0	0	2	1	5	1	0	0	0	4	1	1	1	1
0	57	0	0	2	1	1	0	0	1	0	4	0	1	1	0
0	52	0	0	2	1	6	1	0	1	0	1	0	1	1	0
0	53	0	0	2	1	4	1	0	1	0	2	0	2	1	0
1	44	0	0	2	0	3	0	0	1	1	4	0	2	4	0
1	49	0	0	1	1	1	0	0	1	1	4	0	2	5	0
1	54	0	0	0	1	3	0	0	1	0	4	1	2	4	0
0	60	0	0	2	2	10	1	0	0	1	3	1	0	2	1
0	55	0	0	2	1	7	1	0	1	1	4	0	1	2	1
0	59	1	0	0	1	6	1	0	1	1	4	0	0	3	1
0	71	0	0	2	2	1	0	0	0	0	4	0	0	1	0
0	53	0	0	0	1	9	1	0	1	1	2	0	0	3	1
0	59	0	0	2	1	5	1	0	0	0	2	0	0	2	1
0	50	0	0	2	1	6	1	0	0	0	4	0	1	3	0
0	45	0	0	2	1	2	0	0	0	0	4	0	0	1	0
0	57	0	0	2	1	0	0	0	0	0	4	1	0	2	0
1	57	0	0	2	1	1	0	0	0	0	4	0	2	2	0
0	55	1	0	1	1	0	0	0	1	1	2	0	2	5	0
0	38	0	0	1	0	1	0	0	1	0	4	0	2	4	0
0	52	0	0	1	1	1	0	0	1	1	4	0	2	3	0
0	39	0	0	2	0	0	0	0	1	1	2	0	2	4	0
0	52	0	0	2	1	0	0	0	1	0	3	0	0	2	1
0	53	0	3	2	1	1	0	0	0	0	4	1	2	5	0
0	38	0	0	1	0	2	0	0	1	0	4	0	2	4	0
0	48	0	0	1	1	1	0	0	1	1	3	0	2	5	0
0	50	0	0	1	1	2	0	0	1	0	4	0	2	5	0
0	62	0	0	2	2	0	0	0	0	1	4	0	1	2	0
0	49	1	0	2	1	1	0	0	0	1	4	0	2	3	0
0	54	0	0	0	1	2	0	0	0	1	3	1	2	1	0
0	46	1	0	1	1	3	0	0	1	0	4	0	2	5	0
0	53	0	0	1	1	1	0	0	1	1	4	0	2	3	0
0	54	1	0	2	1	4	1	0	1	1	4	0	1	2	0
1	55	0	0	0	1	3	0	0	1	0	3	0	2	2	0
1	49	0	0	0	1	2	0	0	1	0	4	1	1	1	0
1	39	0	0	0	0	1	0	0	1	0	4	0	1	3	0
1	32	0	1	0	0	1	0	0	1	0	4	0	1	1	0
1	46	0	0	2	1	3	0	0	1	0	3	1	1	2	1
1	24	0	1	1	0	0	0	0	0	1	4	1	2	4	1
1	53	0	0	0	1	2	0	0	1	1	3	1	0	1	0
1	36	0	0	0	0	0	0	0	0	0	4	1	1	1	1
1	52	0	0	2	1	2	0	0	1	1	4	0	0	1	0
1	62	0	3	2	2	3	0	0	1	1	4	0	0	3	1
1	53	0	0	2	1	5	1	0	1	1	4	0	0	2	1
1	27	0	1	1	0	3	0	0	1	0	4	0	2	3	0
1	59	0	0	0	1	7	1	0	0	1	4	0	0	1	1
1	71	0	0	0	2	1	0	0	1	0	2	0	1	3	0
1	52	1	0	2	1	0	0	0	1	1	4	1	2	3	0
1	51	0	0	2	1	1	0	0	1	0	4	1	1	4	0
1	45	0	0	1	1	1	0	0	1	0	3	0	2	3	1
1	54	0	0	2	1	2	0	0	1	1	4	0	2	3	0
1	70	0	0	0	2	2	0	0	1	0	4	0	2	5	0
1	51	1	0	0	1	4	1	0	0	1	4	0	2	1	1
1	46	0	0	2	1	0	0	0	1	0	4	0	1	3	1
1	47	0	0	0	1	0	0	0	1	1	4	0	2	4	0
1	43	0	2	1	0	5	1	0	0	0	3	0	2	4	0
1	52	0	0	2	1	0	0	0	1	1	4	0	2	3	0
1	48	0	0	0	1	1	0	0	1	0	2	0	2	5	1
1	68	0	0	0	2	0	0	0	0	0	4	0	0	3	1
1	42	0	0	0	0	2	0	0		1	4	0	0	2	1
1	35	0	0	2	0	2	0	0	1	0	4	0	1	2	0
1	56	0	0	0	1	0	0	0	1	0	4	0	2	3	1
1	45	0	0	1	1	0	0	0	1	1	4	0	1	3	0
1	58	0	0	2	1	0	0	0	0	1	4	0	2	5	0
1	58	0	0	0	1	1	0	0	1	1	4	0	2	5	1
1	50	0	0	0	1	0	0	0	1	0	3	0	2	2	0
1	68	0	0	0	2	2	0	0	1	1	3	0	0	2	1
1	60	0	3	2	2	0	0	0	1	0	4	0	0	3	0
1	52	0	0	2	1	4	1	0	1	1	3	0	0	3	1
1	47	0	0	2	1	1	0	0	1	0	4	0	2	4	0
1	23	0	1	2	0	0	0	0	1	0	4	0	2	5	0
1	53	0	0	2	1	2	0	0	1	0	4	0	2	1	1
1	58	0	3	1	1	0	0	0	1	0	4	0	2	4	1
1	58	0	0	2	1	0	0	0	1	0	4	1	2	2	1
1	58	0	0	0	1	3	0	0	1	0	3	0	2	3	1
1	53	0	0	2	1	0	0	0	0	0	4	0	0	3	1
1	40	0	0	2	0	1	0	0	1	0	4	0	1	2	1
1	42	1	0	2	0	2	0	0	1	0	4	0	2	3	1
1	57	1	0	2	1	2	0	0	1	0	4	1	2	3	0
1	34	1	0	2	0	2	0	0	1	1	4	0	2	4	0
0	29	1	0	2	0	7	1	0	0	0	4	0	2	3	1
0	58	1	3	2	1	1	0	0	1	1	3	1	0	3	1
0	51	0	0	2	1	0	0	0	1	0	3	0	0	2	1
0	59	0	0	2	1	5	1	0	1	1	3	1	0	2	1
1	60	0	0	0	2	0	0	0	1	0	4	1	1	3	0
1	49	0	0	2	1	1	0	0	0	0	4	0	2	2	1
1	41	0	0	2	0	3	0	0	1	0	4	0	1	4	0
1	53	0	0	2	1	4	1	0	0	1	4	0	2	3	0
1	48	0	0	2	1	3	0	0	0	0	2	0	2	2	0
1	43	0	0	2	0	0	0	0	0	0	4	0	2	3	0
1	56	0	0	2	1	3	0	0	1	1	3	0	2	3	0
1	53	0	2	1	1	5	1	0	1	0	4	0	1	3	0
1	46	0	0	2	1	1	0	0	1	1	3	1	2	3	0
0	59	0	0	2	1	1	0	0	1	0	4	0	0	2	0
0	59	0	0	0	1	3	0	0	1	1	3	1	2	5	1
0	77	0	0	0	2	5	1	0	1	0	4	0	0	1	1
0	43	0	0	0	0	1	0	0	1	0	4	0	1	1	0
0	42	0	0	0	0	0	0	0	0	1	4	0	1	4	1
1	54	0	0	0	1	7	1	0	1	1	3	0	1	3	1
1	62	0	0	0	2	4	1	0	1	1	4	0	0	3	0
1	52	0	0	0	1	0	0	0	1	1	2	0	1	3	1
1	65	0	0	0	2	1	0	0	1	0	2	0	2	4	0
1	63	0	0	0	2	1	0	0	1	0	2	0	1	3	1
1	65	0	0	0	2	0	0	0	1	0	3	0	0	2	0
1	36	0	0	0	0	6	1	0	1	1	4	0	0	2	1
0	62	0	0	2	2	1	0	0	1	1	2	0	0	1	1
0	58	0	0	2	1	0	0	0	1	0	4	0	0	1	0
0	57	1	0	2	1	3	0	0	1	0	3	0	0	2	0
0	62	1	0	0	2	2	0	0	1	0	2	0	1	1	0
1	48	1	0	2	1	6	1	0	0	0	4	0	1	3	0
1	49	1	0	1	1	0	0	0	1	1	4	0	2	3	0
1	38	0	0	2	0	3	0	0	1	1	4	0	2	3	0
1	54	0	0	2	1	0	0	0	1	0	2	0	2	3	0
1	41	0	1	2	0	0	0	0	1	0	4	1	1	3	0
1	46	1	0	1	1	2	0	0	0	0	4	1	2	3	1
1	70	0	0	0	2	0	0	0	1	0	3	0	1	3	0
0	60	0	0	2	2	2	0	0	0	1	3	0	1	1	0
0	61	0	0	2	2	4	1	0	0	0	4	0	1	1	0
0	36	0	0	0	0	1	0	0	1	0	2	0	2	5	0
1	46	0	0	2	1	0	0	0		0	4	0	0	2	0
1	31	0	0	2	0	1	0	0	1	0	3	0	1	3	0
1	62	0	0	2	2	0	0	0	0	1	4	0	0	1	1
1	59	0	0	0	1	0	0	0	1	1	4	1	1	3	0
1	48	0	0	0	1	2	0	0	0	0	4	1	2	3	0
1	44	0	0	2	0	0	0	0	1	1	4	0	1	3	0
1	49	0	0	2	1	0	0	0	0	1	4	0	1	4	0
1	51	0	0	1	1	0	0	0	1	1	3	0	1	4	0
1	54	0	0	2	1	0	0	0	0	1	4	0	1	2	0
1	29	0	0	1	0	3	0	0	0	0	4	1	2	3	1
1	54	0	0	0	1	1	0	0	1	0	4	0	1	3	0
1	51	0	0	1	1	1	0	0	1	0	4	0	2	2	0
1	49	0	0	2	1	0	0	0	0	0	4	0	2	5	0
1	37	0	0	2	0	0	0	0	1	0	1	0	2	2	0
1	46	0	0	1	1	0	0	0	1	0	4	0	2	4	1
1	52	0	2	2	1	0	0	0	1	0	3	0	1	4	0
1	61	0	0	0	2	0	0	0	1	0	3	0	1	3	1
1	41	0	0	0	0	1	0	0	0	1	3	1	1	5	1
1	49	0	0	1	1	1	0	0	1	0	4	1	2	3	1
0	51	1	0	1	1	0	0	0	1	0	4	0	2	5	0
0	47	1	0	1	1	0	0	0	1	1	3	1	2	4	0
0	49	1	0	2	1	6	1	0	0	0	4	0	0	2	1
0	34	0	0	2	0	1	0	0	0	0	4	0	1	5	0
0	59	0	0	2	1	4	1	0	0	0	4	0	0	1	1
0	49	0	0	2	1	3	0	0	1	1	2	0	0	2	1
0	44	0	0	2	0	0	0	0	0	0	3	0	0	4	0
0	56	0	0	0	1	0	0	0	1	0	4	1	0	2	1
0	53	0	0	2	1	0	0	0	0	0	4	0	2	3	0
0	56	0	0	2	1	0	0	0	1	1	4	0	1	1	0
0	73	1	0	0	2	10	1	0	1	0	2	0	0	1	1
0	35	0	0	2	0	3	0	0	1	0	4	0	0	3	1
0	48	0	0	0	1	4	1	0	1	0	4	1	0	1	1
0	66	0	0	2	2	5	1	0	1	0	4	0	0	1	1
1	55	0	0	0	1	4	1	0	1	1	4	0	0	2	1
1	58	1	0	0	1	0	0	0	1	0	3	0	1	3	0
1	42	0	0	2	0	3	0	0	1	0	4	0	1	2	0
1	54	0	0	2	1	2	0	0	1	0	4	0	2	2	0
1	33	0	2	2	0	9	1	0	1	1	3	1	1	3	0
1	56	0	0	2	1	1	0	0	1	0	3	1	2	3	0
1	43	0	0	1	0	2	0	0	1	1	2	0	2	3	0
1	56	0	0	2	1	5	1	0	0	1	4	1	2	5	0
1	56	0	0	2	1	3	0	0	1	0	4	0	1	2	1
1	54	0	0	0	1	0	0	0	0	0	4	0	2	3	1
1	42	0	0	2	0	5	1	0	1	1	4	1	1	3	0
1	40	0	0	2	0	4	1	0	1	0	4	0	2	4	0
1	30	0	0	1	0	2	0	0	1	0	4	0	2	4	0
1	49	0	0	2	1	0	0	0	0	1	4	0	1	3	0
1	43	0	2	2	0	2	0	0	1	1	4	1	1	2	1
1	58	0	0	2	1	0	0	0	1	0	4	0	1	4	0
0	52	0	0	2	1	1	0	0	0	0	4	0	1	2	1
1	45	0	0	0	1	2	0	0	1	1	3	0	2	4	1
1	50	0	0	2	1	0	0	0	1	0	4	0	1	3	0
1	45	0	2	1	1	4	1	0	0	1	4	1	2	2	1
1	61	0	0	0	2	3	0	0	1	0	4	0	2	3	1
1	52	0	0	2	1	5	1	0	1	1	3	0	1	2	0
1	39	0	0	2	0	4	1	0	1	0	4	0	2	2	0
1	47	0	0	2	1	2	0	0	0	1	4	0	2	3	0
1	45	0	0	2	1	1	0	0	1	0	4	0	2	3	0
1	51	0	0	2	1	3	0	0	1	1	3	0	2	3	0
1	30	0	0	2	0	4	1	0	1	1	3	0	2	2	0
1	32	0	0	2	0	7	1	0	1	1	4	0	2	3	0
1	46	0	0	2	1	0	0	0	1	1	4	1	1	2	0
1	42	0	0	2	0	4	1	0	0	1	4	0	2	5	0
0	53	0	0	2	1	0	0	0	1	1	4	0	1	5	0
0	52	0	0	2	1	1	0	0	1	0	3	0	1	5	0
0	37	0	0	1	0	0	0	0	1	0	4	1	2	4	0
0	78	0	0	1	2	2	0	0	1	1	4	0	1	4	1
0	46	0	0	2	1	2	0	0	1	1	3	0	2	4	0
0	46	0	0	0	1	3	0	0	0	0	4	0	1	1	0
0	62	0	0	1	2	3	0	0	1	0	2	0	2	3	0
1	53	0	0	0	1	6	1	0	1	1	4	0	2	2	0
1	56	0	0	0	1	10	1	0	1	0	4	1	1	3	1
1	75	0	0	0	2	7	1	0	0	0	2	0	0	2	1
1	78	0	0	0	2	5	1	0	0	1	4	0	1	3	0
1	49	0	0	0	1	0	0	0	1	1	4	1	2	2	1
1	64	0	0	0	2	0	0	0	1	1	2	0	0	3	1
0	58	0	0	2	1	7	1	0	0	1	4	0	0	2	1
0	63	0	0	2	2	0	0	0	1	0	3	0	0	1	1
0	63	0	0	2	2	1	0	0	1	0	4	0	1	2	0
0	58	0	0	2	1	2	0	0	0	0	3	0	0	3	1
0	45	0	0	2	1	3	0	0	1	0	4	0	1	1	1
0	47	0	0	1	1	0	0	0	1	0	3	0	2	4	0
0	41	0	0	0	0	0	0	0	1	1	3	0	1	1	0
0	56	0	0	0	1	2	0	0	0	1	4	1	2	1	0
0	62	0	0	2	2	2	0	0	1	1	4	0	2	2	0
0	72	0	3	0	2	0	0	0	1	0	3	0	1	1	1
0	46	0	0	2	1	2	0	0	0	1	4	0	0	1	1
0	34	0	0	2	0	3	0	0	1	0	4	0	0	1	0
0	50	0	0	2	1	5	1	0	1	0	3	0	0	1	1
0	71	0	0	0	2	0	0	0	1	1	3	0	0	1	1
0	44	0	0	2	0	3	0	0	0	0	4	1	2	1	1
0	47	0	0	1	1	0	0	0	0	0	4	0	2	3	1
0	32	0	0	2	0	10	1	0	1	0	4	0	1	2	1
0	42	0	0	1	0	1	0	0	1	1	3	0	2	4	0
0	47	0	0	1	1	2	0	0	1	1	4	0	2	3	0
0	56	0	0	2	1	1	0	0		1	4	0	2	3	0
0	59	0	0	0	1	2	0	0	1	1	4	0	0	2	1
0	43	0	0	2	0	3	0	0	1	0	4	0	0	2	0
1	75	0	0	0	2	3	0	0	1	0	3	0	0	2	0
1	60	0	0	2	2	0	0	0	1	0	3	0	2	5	1
1	63	0	0	2	2	2	0	0	1	0	4	0	0	2	1
1	53	0	0	0	1	2	0	0	1	0	3	0	2	5	0
1	68	0	3	0	2	4	1	0	1	0	3	0	0	2	0
1	74	0	0	0	2	0	0	0	1	0	3	0	0	3	1
1	60	0	0	0	2	1	0	0	1	0	3	0	0	1	1
1	53	0	0	2	1	2	0	0	0	1	4	0	0	2	0
1	57	0	0	2	1	0	0	0	1	1	4	0	1	3	1
1	65	0	0	2	2	0	0	0	0	0	4	1	0	1	1
1	65	0	0	0	2	8	1	0	1	1	2	0	0	1	1
1	52	0	0	2	1	4	1	0	1	1	4	0	0	3	0
1	74	0	0	2	2	2	0	0	0	0	3	0	2	4	0
1	66	0	0	0	2	0	0	0	0	0	4	0	2	5	0
0	52	0	0	0	1	0	0	0	0	1	4	0	1	4	1
0	62	0	0	2	2	0	0	0	1	1	4	0	1	5	0
0	49	0	0	2	1	1	0	0	1	0	4	0	1	2	1
0	60	0	0	2	2	3	0	0	1	0	2	0	0	1	1
0	40	0	0	2	0	0	0	0	1	0	4	0	1	2	1
1	43	1	0	2	0	3	0	0	1	1	4	1	1	2	1
1	61	0	0	1	2	0	0	0	1	0	4	0	1	3	0
0	71	0	0	2	2	0	0	0	1	0	4	0	0	2	1
0	58	0	3	2	1	0	0	0	1	0	2	0	0	2	0
0	59	0	0	2	1	2	0	0	0	0	4	0	0	2	0
0	50	1	0	2	1	1	0	0	1	1	3	0	1	3	0
0	63	0	0	0	2	1	0	0	1	1	4	0	2	3	0
0	66	0	0	2	2	1	0	0	0	0	4	0	0	2	1
1	62	0	0	0	2	1	0	0	0	1	3	0	0	1	0
1	45	0	0	0	1	0	0	0	0	0	4	1	2	2	1
1	62	0	0	0	2	6	1	0	1	0	3	0	0	2	1
1	63	0	0	0	2	1	0	0	1	0	4	0	1	3	0
1	62	0	0	0	2	1	0	0	1	1	1	0	1	3	1
1	68	0	3	2	2	2	0	0	1	0	3	0	0	4	0
1	69	0	0	0	2	0	0	0		0	2	0	0	2	1
1	61	0	0	0	2	0	0	0	1	1	4	0	0	2	1
0	48	0	0	2	1	4	1	0	1	0	4	0	1	1	0
0	53	0	0	2	1	1	0	0	1	0	4	1	2	1	0
0	43	0	0	2	0	1	0	0	0	1	4	0	0	1	0
0	55	0	0	2	1	1	0	0	1	1	3	0	2	2	1
0	46	0	0	2	1	1	0	0	1	0	1	1	2	4	0
0	55	0	0	2	1	0	0	0	1	0	3	0	2	2	0
0	70	0	0	2	2	5	1	0	1	0	4	0	0	1	0
0	54	0	3	2	1	3	0	0	1	0	3	0	0	2	1
0	65	0	0	2	2	2	0	0	1	1	3	1	0	2	1
0	46	0	0	2	1	3	0	0	0	0	4	0	0	2	0
0	60	0	0	2	2	1	0	0	0	1	2	0	0	2	1
0	49	0	0	2	1	3	0	0	1	1	4	0	1	2	1
0	53	0	0	2	1	3	0	0	0	1	3	0	0	1	0
0	64	0	3	0	2	0	0	0	1	0	4	0	0	1	1
0	51	0	0	2	1	3	0	0		1	4	0	0	3	1
0	60	0	0	2	2	4	1	0	1	0	3	0	0	1	0
0	47	0	0	2	1	7	1	0	1	0	3	0	0	1	0
0	66	0	0	2	2	1	0	0	0	1	4	0	1	1	0
0	50	0	0	2	1	2	0	0	1	0	4	0	2	5	1
0	50	0	0	1	1	4	1	0	1	0	4	0	1	3	0
0	58	0	0	2	1	1	0	0	1	0	2	0	0	1	1
0	41	0	0	1	0	0	0	0	1	1	4	1	2	2	0
0	60	0	0	2	2	0	0	0	1	0	3	0	0	1	0
0	26	0	0	1	0	1	0	0	0	1	4	1	0	4	0
1	53	0	0	0	1	2	0	0	0	1	4	0	1	3	1
1	42	1	0	0	0	1	0	0	1	0	4	0	0	2	1
1	52	0	0	0	1	1	0	0	1	0	4	0	1	3	1
1	74	0	0	0	2	0	0	0	1	0	4	0	2	2	0
1	74	0	3	0	2	3	0	0	1	1	2	0	0	3	1
1	67	0	0	2	2	1	0	0	0	0	3	0	2	3	1
1	70	0	0	1	2	2	0	0	0	0	4	0	2	3	0
1	52	0	0	0	1	2	0	0	1	0	4	1	2	3	1
1	54	0	0	0	1	0	0	0	1	0	4	1	2	3	1
1	56	0	0	1	1	0	0	0	0	0	4	0	2	3	0
1	44	0	0	2	0	1	0	0	1	1	4	0	1	4	0
1	42	0	0	1	0	0	0	0	1	0	4	0	1	3	0
0	54	0	0	0	1	2	0	0	1	1	4	0	0	5	0
0	43	0	0	2	0	1	0	0	0	1	4	0	2	2	0
0	60	0	0	0	2	2	0	0	0	0	2	0	1	2	0
0	44	1	0	2	0	2	0	0	1	0	3	0	0	3	1
0	47	0	0	2	1	0	0	0	1	0	3	1	1	3	1
0	65	0	3	0	2	2	0	0	1	1	4	0	1	2	1
1	62	0	0	0	2	0	0	0	1	0	2	0	0	5	1
0	53	0	0	1	1	2	0	0	0	0	4	1	2	3	0
0	67	0	0	2	2	5	1	0	1	0	3	0	0	1	0
0	76	0	0	2	2	3	0	0	0	0	4	0	0	1	0
0	61	0	0	2	2	11	1	0	0	1	4	0	0	1	1
0	54	0	0	2	1	0	0	0	0	0	4	0	0	1	0
0	61	0	3	2	2	2	0	0	1	1	3	0	0	1	1
0	47	0	0	2	1	3	0	0	0	0	4	0	0	1	0
0	52	0	0	2	1	2	0	0	1	0	4	1	2	3	0
0	45	0	0	2	1	0	0	0	0	1	3	0	1	3	0
0	62	0	0	2	2	8	1	0	0	1	3	0	0	1	0
0	47	0	0	2	1	0	0	0	1	0	4	1	1	1	1
0	56	0	0	2	1	10	1	0	1	0	3	0	0	1	1
0	68	0	0	0	2	2	0	0	0	1	4	0	0	1	0
0	62	0	0	1	2	10	1	0	1	1	2	0	1	5	0
0	59	0	0	0	1	2	0	0	1	0	4	0	2	5	0
0	60	0	0	2	2	1	0	0	1	1	4	0	1	3	0
0	63	0	0	0	2	0	0	0	1	1	3	0	1	3	0
1	38	0	2	2	0	1	0	0	0	1	4	1	1	4	0
1	58	0	0	2	1	0	0	0	1	1	4	0	1	2	0
1	50	0	0	2	1	8	1	0	0	1	2	1	2	2	0
1	42	0	0	2	0	1	0	0	1	0	4	1	2	2	0
1	29	0	1	1	0	5	1	0	1	0	4	1	2	3	0
1	39	0	0	2	0	1	0	0	0	1	4	0	2	3	0
0	39	1	0	2	0	0	0	0	1	0	2	0	1	1	0
0	66	0	3	0	2	0	0	0	0	0	4	0	0	1	1
1	42	1	0	0	0	0	0	0	0	0	4	0	2	3	1
1	54	0	0	1	1	1	0	0	0	1	4	0	2	5	0
1	46	0	0	2	1	0	0	0	1	0	3	0	2	3	1
1	47	0	0	1	1	3	0	0	1	0	4	0	2	5	1
1	47	0	0	1	1	0	0	0	0	0	4	1	2	5	1
1	38	0	1	2	0	2	0	0	1	0	4	0	2	4	0
0	62	0	0	2	2	2	0	0	0	1	2	0	1	5	0
0	45	0	0	2	1	2	0	0	1	1	3	0	0	3	0
0	48	0	0	2	1	7	1	0	1	1	2	0	1	2	1
1	68	0	3	2	2	7	1	0	1	1	2	0	0	1	1
1	57	1	0	2	1	3	0	0	0	0	3	0	1	3	1
1	63	0	0	0	2	5	1	0	1	0	4	0	0	2	1
1	71	0	3	0	2	3	0	0	0	1	3	1	0	3	1
1	79	1	3	0	2	2	0	0	1	0	2	0	0	3	0
1	72	0	0	0	2	2	0	0	0	0	4	0	2	3	0
1	60	1	0	0	2	2	0	0	0	1	4	0	0	3	0
1	59	0	0	0	1	2	0	0	1	0	4	0	1	3	1
1	35	0	0	2	0	0	0	0	0	0	4	1	2	1	1
1	50	0	0	1	1	3	0	0	1	1	3	0	2	3	1
1	56	0	0	1	1	0	0	0	1	0	4	0	0	4	0
1	40	0	0	0	0	0	0	0	1	0	4	0	1	3	1
0	60	0	0	2	2	0	0	0	1	0	4	0	1	2	0
1	44	1	0	2	0	2	0	0	1	1	4	0	0	2	0
1	69	0	0	0	2	0	0	0	0	1	3	0	2	4	0
0	61	0	0	2	2	2	0	0	1	1	4	0	1	1	0
0	37	0	1	2	0	0	0	0	0	0	4	0	0	1	0
1	50	0	3	0	1	3	0	0	1	0	4	0	2	3	1
1	59	0	0	0	1	1	0	0	1	1	3	1	0	4	1
1	55	0	0	0	1	0	0	0	1	1	1	0	1	2	0
1	77	0	3	0	2	0	0	0	1	0	3	0	0	1	1
1	70	0	0	0	2	1	0	0	0	0	4	0	1	2	0
1	34	0	0	2	0	4	1	0	0	1	4	0	1	5	0
1	65	0	0	0	2	2	0	0	0	1	3	0	0	3	1
1	61	0	0	0	2	0	0	0	0	1	4	0	1	2	0
1	67	0	0	0	2	0	0	0	0	1	4	0	1	2	0
1	75	0	3	2	2	4	1	0	0	1	3	1	0	1	0
1	31	0	0	0	0	7	1	0	1	0	4	0	2	5	0
1	56	0	0	2	1	2	0	0	0	1	3	0	2	4	0
1	63	0	0	0	2	2	0	0	0	0	2	0	2	2	0
1	53	0	0	1	1	1	0	0	1	0	2	0	2	3	0
1	48	0	0	1	1	0	0	0		0	2	0	1	4	0
1	45	0	0	1	1	1	0	0	1	1	4	0	2	3	0
1	49	0	0	1	1	0	0	0	1	0	2	1	2	5	0
1	41	0	0	1	0	0	0	0	1	0	4	1	2	3	0
1	58	1	0	2	1	1	0	0	0	1	4	0	2	3	0
1	47	0	0	1	1	1	0	0	1	1	4	1	1	4	0
1	32	0	0	2	0	4	1	0	0	0	4	1	2	3	1
1	44	0	0	0	0	0	0	0	1	0	4	0	0	1	1
1	60	0	0	0	2	3	0	0	1	0	4	0	0	2	0
1	53	0	0	2	1	1	0	0	0	0	4	0	0	3	1
1	64	0	0	0	2	1	0	0	1	0	4	0	1	2	1
0	62	0	0	2	2	3	0	0	1	0	3	0	0	2	0
0	34	0	0	2	0	0	0	0	1	1	4	0	2	5	0
0	49	1	0	2	1	1	0	0	1	0	3	1	1	2	1
0	25	0	0	0	0	2	0	0	0	0	3	1	2	3	0
0	61	0	0	0	2	0	0	0	0	0	4	0	1	3	0
0	39	0	1	2	0	7	1	0	0	0	3	0	0	2	0
0	54	0	0	2	1	3	0	0	1	0	4	0	1	3	0
0	67	0	0	2	2	2	0	0	1	0	4	0	1	1	0
0	47	0	0	2	1	2	0	0	1	0	4	0	1	2	0
0	60	0	0	0	2	4	1	0	0	0	1	0	0	1	1
0	59	0	0	2	1	1	0	0	0	0	4	0	1	3	0
0	64	0	0	2	2	1	0	0	1	0	2	0	1	3	0
0	54	0	0	0	1	0	0	0	1	1	4	1	1	3	1
0	42	0	2	2	0	5	1	0	1	1	3	0	0	4	0
0	66	0	0	2	2	0	0	0	1	0	2	0	0	4	1
0	53	1	0	2	1	7	1	0	1	1	4	0	0	2	1
0	35	0	0	0	0	0	0	0	1	0	4	0	1	3	1
0	46	0	1	2	1	1	0	0	0	0	4	0	0	3	0
0	50	0	0	2	1	3	0	0	1	1	4	0	1	2	0
0	60	0	0	2	2	4	1	0	0	0	3	1	0	2	1
0	25	0	1	2	0	3	0	0	1	0	4	1	0	1	0
0	57	0	0	2	1	2	0	0	0	0	3	1	1	2	1
0	54	0	0	2	1	5	1	0	0	0	2	0	0	1	1
0	39	0	0	2	0	0	0	0	1	0	4	0	0	2	1
1	45	0	0	2	1	0	0	0	1	1	4	0	2	3	1
1	48	0	0	2	1	3	0	0	1	1	4	0	1	3	0
1	51	0	0	2	1	0	0	0	1	0	4	0	1	3	0
1	25	0	0	2	0	0	0	0	1	1	4	0	2	4	0
1	55	1	0	2	1	2	0	0	1	1	4	0	2	2	0
1	52	1	0	2	1	1	0	0	1	1	4	0	1	3	0
1	34	0	0	2	0	4	1	0	1	1	4	1	2	3	0
1	48	0	0	2	1	0	0	0	1	1	4	1	2	3	0
1	44	0	2	2	0	3	0	0	0	0	4	1	0	2	0
1	33	0	0	2	0	1	0	0	1	0	3	1	2	2	0
1	42	0	0	1	0	3	0	0	1	1	2	1	2	3	0
1	52	0	0	2	1	0	0	0	0	1	4	0	0	2	0
1	55	1	0	1	1	3	0	1	1	0	1	1	2	3	1
1	59	0	0	1	1	2	0	1	1	1	3	0	2	4	0
1	58	0	0	0	1	4	1	1	0	1	4	0	2	3	0
1	50	0	0	2	1	3	0	1	1	0	4	0	2	4	0
0	49	0	0	1	1	0	0	1	0	0	4	0	2	5	1
0	55	1	0	1	1	0	0	1	1	1	3	0	2	3	0
0	44	0	0	1	0	0	0	1	1	0	4	0	2	5	0
0	57	0	0	0	1	7	1	1	0	1	2	0	0	1	1
0	59	1	0	2	1	2	0	1	1	0	4	1	1	2	0
0	67	0	0	0	2	0	0	1	1	1	3	0	2	3	0
0	47	0	0	0	1	7	1	1	0	0	4	1	1	2	1
0	70	1	0	0	2	1	0	1	1	1	2	1	1	4	1
0	66	1	3	2	2	9	1	1	0	1	2	0	1	1	1
0	53	0	0	0	1	1	0	1	1	0	2	1	2	3	1
0	49	0	0	2	1	3	0	1	0	0	4	1	0	2	1
1	61	0	0	0	2	9	1	1	0	1	3	1	1	3	1
1	59	0	0	0	1	10	1	1	0	1	3	1	1	3	1
1	63	0	0	0	2	4	1	1	0	0	1	0	0	3	1
1	53	0	0	0	1	3	0	1	1	0	4	1	0	3	1
1	56	0	0	2	1	7	1	1	1	0	1	1	2	3	1
1	64	0	0	0	2	7	1	1	1	0	4	0	0	2	1
1	48	1	0	1	1	2	0	1	1	1	4	1	2	5	0
1	58	0	0	1	1	3	0	1	1	1	3	0	2	4	0
0	60	0	0	2	2	4	1	1	1	1	2	0	0	2	0
0	65	0	0	0	2	5	1	1	1	1	2	0	1	2	1
0	44	1	0	2	0	6	1	1	1	0	4	0	0	2	1
0	58	0	0	2	1	4	1	1	0	0	4	1	0	1	1
0	53	0	0	2	1	7	1	1	1	0	3	1	1	1	1
0	47	0	0	2	1	0	0	1	1	0	4	1	2	3	1
0	66	0	0	2	2	0	0	1	0	1	4	1	0	1	0
0	63	0	0	2	2	0	0	1	0	0	4	0	0	2	0
0	62	0	3	0	2	9	1	1	0	0	4	1	0	1	1
0	48	0	0	2	1	5	1	1	1	0	4	0	0	3	1
0	66	0	0	2	2	11	1	1	1	1	3	0	0	1	0
0	60	0	0	2	2	1	0	1	0	0	3	0	1	2	0
0	63	0	3	2	2	3	0	1	1	1	4	0	0	1	1
0	61	0	0	2	2	0	0	1	0	0	4	0	0	2	0
0	49	0	0	2	1	4	1	1	1	0	4	1	0	4	1
0	59	0	0	2	1	9	1	1	1	1	1	1	0	2	1
0	52	0	0	2	1	0	0	1	1	1	1	0	0	3	1
0	42	0	0	2	0	3	0	1	1	0	4	1	0	3	1
0	56	0	0	2	1	0	0	1	1	1	3	1	0	2	0
0	66	0	0	1	2	0	0	1	1	0	3	0	2	2	0
0	49	0	0	0	1	3	0	1	1	0	2	0	1	2	1
0	61	0	0	2	2	7	1	1	0	0	3	1	0	3	1
0	59	0	0	0	1	3	0	1	1	1	2	0	1	5	1
0	34	0	0	2	0	1	0	1	1	1	4	0	1	3	0
0	57	0	0	2	1	3	0	1	1	0	4	0	2	3	0
0	56	0	0	2	1	0	0	1	1	0	3	0	0	2	0
1	46	0	0	1	1	3	0	1	1	1	3	1	2	4	0
1	62	0	0	0	2	1	0	1	1	0	3	0	1	1	0
1	45	0	0	0	1	0	0	1	1	0	3	0	1	3	0
1	65	0	0	0	2	3	0	1	1	1	3	1	0	3	1
1	61	0	0	0	2	0	0	1	1	0	4	0	0	3	0
1	56	0	0	2	1	1	0	1	0	1	4	1	1	4	1
0	48	0	0	1	1	4	1	1	1	1	4	1	2	3	0
0	42	1	0	2	0	4	1	1	0	1	4	0	1	3	1
0	46	1	0	2	1	3	0	1	1	1	2	0	1	3	0
1	61	0	0	2	2	0	0	1	0	0	3	0	2	3	0
1	52	0	0	2	1	5	1	1	1	0	4	1	2	4	0
1	71	0	0	0	2	0	0	1	0	0	4	1	0	3	1
1	57	0	0	0	1	3	0	1	1	1	3	0	1	3	0
1	51	0	0	0	1	5	1	1	0	1	4	0	2	1	0
1	53	0	0	1	1	2	0	1	1	0	4	0	2	3	0
0	62	0	0	2	2	3	0	1	0	1	4	0	0	2	0
0	64	0	0	0	2	5	1	1	1	0	2	1	0	4	1
0	43	0	0	2	0	1	0	1	1	0	4	0	1	3	0
0	61	0	0	2	2	0	0	1	1	1	3	0	1	5	0
0	63	0	0	2	2	2	0	1	1	1	3	0	0	1	1
0	57	0	0	2	1	1	0	1	0	0	2	0	2	3	0
0	39	0	0	2	0	1	0	1	1	0	4	1	0	3	1
0	76	0	0	0	2	4	1	1	0	1	1	0	0	2	0
0	61	0	0	2	2	3	0	1	1	0	3	1	0	2	1
0	51	0	0	1	1	2	0	1	0	1	4	1	1	5	0
0	48	0	0	2	1	0	0	1	1	0	3	1	1	1	0
0	62	0	0	2	2	8	1	1	1	1	3	0	0	2	1
0	50	0	0	2	1	1	0	1	1	0	4	0	0	2	1
0	39	0	0	2	0	3	0	1	1	0	4	0	1	2	0
0	62	0	0	2	2	4	1	1	1	0	4	0	0	1	0
0	58	0	0	2	1	1	0	1	0	0	3	0	0	2	1
0	58	0	0	2	1	9	1	1	1	1	4	0	0	2	1
0	65	0	0	2	2	8	1	1	1	0	3	0	0	2	1
0	38	0	0	2	0	4	1	1	1	0	4	0	1	2	0
0	64	0	0	1	2	1	0	1	0	0	4	1	2	3	0
0	43	0	0	2	0	1	0	1	1	1	4	0	2	4	0
0	62	0	0	2	2	3	0	1	1	1	2	1	2	5	0
0	61	0	0	2	2	0	0	1	1	0	4	0	2	4	0
1	41	0	0	2	0	0	0	1	1	0	3	1	1	4	0
1	48	0	0	2	1	0	0	1	1	0	3	0	2	4	1
0	46	1	0	2	1	0	0	1	1	1	4	0	1	5	0
0	47	0	0	2	1	0	0	1	1	0	4	0	1	3	0
1	58	0	0	1	1	0	0	1	1	0	3	0	2	3	1
1	68	1	0	0	2	5	1	1	1	1	4	0	2	3	0
1	49	0	0	2	1	9	1	1	1	0	2	1	2	4	0
1	56	0	0	0	1	4	1	1	1	1	2	0	2	3	1
1	75	0	3	2	2	8	1	1	1	0	3	0	0	1	1
1	64	0	0	0	2	1	0	1	0	1	2	1	0	3	1
1	56	0	0	0	1	1	0	1	1	1	4	1	1	1	1
1	72	0	0	0	2	0	0	1	0	1	2	0	0	3	1
1	71	0	0	0	2	1	0	1	1	0	1	1	0	2	1
1	69	1	0	0	2	0	0	1	1	0	4	0	2	3	0
1	74	1	0	0	2	3	0	1	1	1	3	0	0	1	0
1	77	1	3	0	2	3	0	1	0	1	3	0	0	1	1
1	74	1	0	0	2	1	0	1	1	1	2	1	1	5	1
1	75	1	3	0	2	2	0	1	1	0	3	0	0	3	1
1	65	1	0	0	2	0	0	1	1	0	2	0	2	4	0
1	57	1	3	2	1	3	0	1	1	0	2	1	0	4	1
1	65	1	0	2	2	5	1	1	1	0	3	0	0	1	1
1	62	0	0	0	2	5	1	1	1	1	2	1	0	4	1
1	69	0	3	2	2	4	1	1	0	0	3	1	0	3	1
1	46	0	0	0	1	0	0	1	1	0	2	1	2	3	1
1	64	0	0	0	2	2	0	1	1	0	3	1	1	3	0
1	55	0	0	0	1	0	0	1	0	1	2	0	1	2	1
1	55	0	0	2	1	1	0	1	1	1	2	1	1	5	0
1	45	1	0	2	1	2	0	1	1	0	4	1	2	4	0
1	53	0	0	2	1	1	0	1	0	0	2	1	2	4	0
1	53	0	0	1	1	1	0	1	1	1	3	1	1	5	0
1	45	1	0	2	1	3	0	1	1	1	4	0	2	1	0
1	56	1	0	1	1	1	0	1	1	1	1	0	2	5	0
1	47	1	0	1	1	1	0	1	1	1	1	0	2	5	0
1	49	0	0	1	1	2	0	1	1	1	4	0	2	5	0
1	45	0	0	1	1	0	0	1	1	0	4	0	2	3	0
1	55	0	0	1	1	2	0	1	1	1	3	0	2	4	0
1	52	0	0	1	1	1	0	1	1	1	4	1	2	5	0
1	71	0	3	0	2	0	0	1	1	1	1	1	2	4	0
1	42	0	0	0	0	5	1	1	1	0	4	1	0	1	1
1	52	0	0	0	1	10	1	1	1	1	1	0	2	3	1
1	40	0	0	1	0	3	0	1	1	0	3	0	2	4	0
1	55	0	0	0	1	2	0	1	0	0	4	0	2	3	1
1	29	0	0	1	0	3	0	1	1	0	4	0	2	4	0
1	39	0	0	2	0	3	0	1	1	0	4	0	2	4	0
0	56	0	0	0	1	2	0	1	1	0	4	1	0	1	1
0	62	0	0	2	2	1	0	1	0	0	2	0	0	2	1
0	69	0	3	2	2	6	1	1	1	1	3	1	0	1	1
0	53	0	0	1	1	0	0	1	1	0	4	1	2	5	0
0	70	0	0	2	2	4	1	1	1	0	3	0	0	2	1
0	61	1	0	2	2	1	0	1	0	0	4	0	1	2	0
0	62	0	0	1	2	1	0	1	1	1	3	1	2	3	0
0	39	0	0	0	0	2	0	1	1	0	3	1	1	2	1
0	56	0	0	2	1	0	0	1	1	1	2	1	2	2	0
0	56	0	0	1	1	1	0	1	1	0	3	0	2	3	0
0	65	0	0	0	2	1	0	1	0	1	4	0	0	3	0
0	73	0	3	0	2	10	1	1	1	0	1	0	0	2	1
0	55	0	0	0	1	4	1	1	1	0	3	0	2	3	1
0	66	0	0	0	2	2	0	1	1	1	3	0	0	3	1
0	55	0	0	0	1	3	0	1	1	1	2	0	1	3	1
0	76	0	0	0	2	5	1	1	1	0	3	0	0	3	0
0	73	0	0	0	2	6	1	1	1	0	1	1	0	2	0
0	59	0	0	0	1	2	0	1	1	0	4	0	0	3	1
0	67	0	3	0	2	7	1	1	1	1	1	1	0	2	1
0	71	0	0	0	2	1	0	1	1	1	1	1	0	3	1
1	57	0	0	0	1	0	0	1	1	1	2	1	2	3	1
1	73	0	0	0	2	2	0	1	0	0	3	0	1	4	0
1	49	1	0	1	1	2	0	1	0	1	2	0	2	4	0
1	51	1	2	1	1	4	1	1	1	1	2	0	2	5	1
1	49	0	0	1	1	1	0	1	0	0	4	0	2	5	0
1	48	1	0	1	1	5	1	1	1	1	3	0	2	5	0
1	36	0	0	1	0	2	0	1	1	0	3	1	2	4	0
1	60	0	0	0	2	3	0	1	0	1	3	0	1	3	1
1	78	1	0	0	2	8	1	1	0	0	3	0	2	3	0
1	53	0	0	2	1	4	1	1	1	0	2	0	2	4	0
1	67	1	0	0	2	0	0	1	1	1	3	1	1	3	1
1	62	1	0	0	2	2	0	1	1	0	4	0	1	1	1
1	55	1	0	2	1	1	0	1	1	0	4	0	2	5	0
1	57	1	0	0	1	4	1	1	1	1	3	0	1	3	1
1	60	1	0	1	2	0	0	1	0	1	4	0	2	3	0
1	50	1	0	2	1	0	0	1	1	0	3	0	2	4	0
1	52	0	0	2	1	3	0	1	1	0	4	1	2	3	0
1	58	1	0	1	1	7	1	1	1	1	4	0	2	4	0
1	46	0	0	1	1	0	0	1	1	0	4	0	2	4	1
1	50	0	0	2	1	3	0	1	1	1	2	1	2	4	0
1	69	0	0	0	2	6	1	1	0	1	1	1	0	3	1
1	49	0	0	1	1	4	1	1	1	0	4	1	2	4	0
1	40	0	0	2	0	3	0	1	1	0	4	1	2	3	1
1	58	1	0	0	1	2	0	1	1	0	3	1	1	5	1
1	61	0	0	0	2	1	0	1	1	1	4	0	2	4	0
1	59	0	0	0	1	1	0	1	1	1	3	0	2	4	1
1	73	1	0	0	2	4	1	1	1	1	2	0	1	4	0
0	48	0	0	2	1	3	0	1	1	0	4	0	0	3	1
0	64	0	0	2	2	4	1	1	1	0	2	1	0	2	1
0	56	0	2	2	1	3	0	1	1	1	2	1	0	3	0
0	49	0	0	2	1	0	0	1	1	1	4	1	1	2	0
0	57	0	0	2	1	4	1	1	1	1	3	0	1	1	1
0	52	0	2	2	1	5	1	1	0	1	3	1	2	2	0
0	50	0	0	1	1	0	0	1	1	0	2	0	2	4	0
0	54	0	0	0	1	0	0	1	1	0	3	1	1	1	1
1	61	0	0	0	2	4	1	1	0	0	4	0	1	2	1
1	65	0	0	0	2	5	1	1	0	1	2	0	1	3	0
1	67	0	0	2	2	1	0	1	0	0	3	1	1	3	1
1	70	0	0	0	2	2	0	1	0	0	3	0	2	3	1
1	70	0	3	0	2	3	0	1	1	1	1	1	1	2	1
1	65	0	0	2	2	4	1	1	0	0	3	0	2	1	1
1	72	0	0	0	2	0	0	1	1	0	3	0	2	2	0
1	65	0	0	0	2	1	0	1	1	0	3	0	0	2	1
1	65	0	0	0	2	2	0	1	1	1	3	0	1	1	1
1	42	0	2	0	0	4	1	1	1	0	1	0	1	1	0
1	55	0	0	0	1	0	0	1	1	1	4	0	0	5	0
1	67	0	0	0	2	1	0	1	1	0	3	0	1	3	1
1	59	0	0	0	1	4	1	1	1	1	1	0	0	2	1
1	56	0	0	2	1	0	0	1	0	0	2	0	1	2	0
1	53	0	0	0	1	1	0	1	0	0	3	0	2	1	1
1	59	0	0	0	1	0	0	1	1	0	1	0	2	3	1
1	72	0	0	2	2	2	0	1	1	0	4	0	2	2	0
1	66	0	0	0	2	0	0	1	1	1	4	1	0	2	0
0	27	0	0	2	0	4	1	1	1	1	3	0	0	2	1
0	69	0	0	2	2	0	0	1	0	0	4	1	0	1	0
0	62	0	0	2	2	4	1	1	1	1	2	0	0	1	1
0	60	0	0	2	2	2	0	1	0	0	4	0	0	1	0
0	55	0	0	0	1	6	1	1	1	1	4	1	0	1	1
1	50	0	0	1	1	1	0	1	1	0	2	0	2	4	1
0	48	0	0	1	1	0	0	1	0	0	4	0	2	5	1
1	51	0	0	0	1	2	0	1		0	4	0	2	3	0
0	63	0	0	0	2	1	0	1	0	0	3	1	0	3	1
0	52	0	0	2	1	0	0	1	1	0	3	0	2	3	0
0	51	0	0	1	1	0	0	1	1	0	3	0	2	5	0
0	56	0	0	0	1	8	1	1	1	1	2	0	1	1	1
0	47	0	0	2	1	0	0	1	1	1	3	0	1	2	0
0	50	0	0	0	1	0	0	1	1	0	2	0	2	3	1
0	58	0	0	0	1	1	0	1	0	0	3	1	0	2	1
0	58	0	0	0	1	1	0	1	1	0	3	1	2	3	1
0	49	0	0	2	1	1	0	1	1	0	4	0	2	3	0
0	53	1	0	0	1	4	1	1	0	1	4	0	2	1	1
0	56	0	0	2	1	1	0	1	1	0	3	1	2	2	1
0	53	0	0	0	1	1	0	1	1	0	3	1	1	3	1
0	48	0	0	0	1	7	1	1	1	0	3	0	2	1	0
0	46	0	0	0	1	2	0	1	1	1	4	0	1	3	0
0	46	0	0	2	1	3	0	1	1	1	3	1	2	3	0
0	42	0	0	0	0	2	0	1	1	0	3	1	2	4	0
0	62	0	0	0	2	2	0	1	0	1	4	1	0	3	1
1	75	0	0	0	2	2	0	1	1	0	3	0	2	4	1
1	60	1	0	0	2	2	0	1	1	0	4	0	1	4	0
1	78	0	0	2	2	0	0	1	0	1	2	0	0	1	0
1	55	1	0	1	1	0	0	1	0	0	4	0	2	2	0
1	72	0	3	0	2	2	0	1	1	1	1	0	0	3	1
1	44	0	0	0	0	0	0	1	1	0	4	0	2	2	1
1	58	0	0	0	1	1	0	1	1	1	4	1	1	4	1
1	43	0	0	1	0	4	1	1	1	0	4	0	1	3	1
1	57	1	0	0	1	2	0	1	1	0	3	0	2	4	1
1	65	0	0	1	2	8	1	1	0	1	4	0	2	5	1
1	62	0	0	0	2	0	0	1	1	0	4	0	1	3	1
1	50	0	0	0	1	0	0	1	1	1	2	0	2	4	1
1	59	0	0	1	1	2	0	1	1	1	3	0	2	4	0
1	56	0	0	2	1	8	1	1	1	1	3	0	2	3	0
1	46	0	0	1	1	3	0	1	0	1	3	1	2	3	0
0	74	0	0	2	2	0	0	1	0	0	4	0	0	1	0
0	42	0	0	2	0	0	0	1	1	0	3	1	0	1	1
0	39	0	0	2	0	4	1	1	1	0	4	0	1	2	0
0	57	0	0	0	1	5	1	1	0	1	4	0	2	1	0
1	48	0	0	1	1	1	0	1	1	1	4	1	2	3	1
1	49	0	0	2	1	0	0	1	1	0	4	0	2	3	0
1	62	0	0	2	2	1	0	1	1	0	2	0	1	4	1
1	52	0	0	0	1	1	0	1	0	0	4	1	2	4	1
1	55	0	0	1	1	1	0	1	1	0	3	0	2	4	0
1	59	0	0	2	1	1	0	1	1	1	1	0	0	5	1
1	55	0	0	2	1	3	0	1	1	0	1	1	2	5	1
1	48	0	0	0	1	1	0	1	1	0	3	1	0	3	1
1	51	0	2	0	1	4	1	1	1	0	4	0	2	3	1
1	42	0	0	0	0	8	1	1	1	0	3	1	2	1	0
1	54	0	0	2	1	4	1	1	1	1	4	0	1	3	1
1	62	0	0	0	2	3	0	1	0	1	4	0	0	1	1
1	67	1	3	0	2	0	0	1	0	0	2	0	2	4	1
1	59	0	0	0	1	1	0	1	1	0	4	0	0	1	1
0	76	0	0	2	2	1	0	1	1	0	4	0	0	1	1
0	62	0	0	2	2	3	0	1	1	0	2	1	0	1	1
0	47	0	0	2	1	3	0	1	1	0	3	0	1	2	1
0	57	0	0	1	1	0	0	1	1	0	4	0	2	3	0
0	52	0	0	2	1	3	0	1	0	1	3	1	0	1	1
0	62	0	0	2	2	5	1	1	0	1	3	1	0	1	0
0	53	0	0	2	1	4	1	1	1	0	2	0	1	1	1
0	66	0	0	2	2	5	1	1	1	1	3	0	0	1	1
0	51	1	0	0	1	0	0	1	1	0	4	0	2	3	1
0	58	0	0	2	1	6	1	1	1	1	3	1	0	2	0
1	56	0	0	2	1	1	0	1	1	0	4	0	2	5	0
1	43	0	0	0	0	0	0	1	1	1	3	1	0	3	0
1	45	0	0	2	1	1	0	1	0	1	3	0	1	1	0
1	77	0	0	0	2	0	0	1	1	1	4	0	2	4	0
0	52	1	0	2	1	3	0	1	1	1	4	0	1	2	1
0	65	1	0	2	2	6	1	1	1	1	4	0	0	1	1
0	44	0	0	2	0	0	0	1	1	0	3	0	1	1	0
0	71	0	0	2	2	3	0	1	1	1	4	0	1	2	0
0	52	0	0	0	1	7	1	1	1	1	4	0	0	1	1
0	47	0	0	2	1	5	1	1	0	1	3	0	0	3	1
0	63	0	0	2	2	4	1	1	1	1	4	1	0	1	1
0	59	0	0	2	1	3	0	1	1	0	4	1	0	2	1
0	59	0	0	1	1	0	0	1	1	0	4	0	2	3	0
0	44	0	0	1	0	0	0	1	1	0	4	0	2	5	0
0	52	0	0	2	1	2	0	1	1	0	1	1	2	4	0
0	60	0	0	2	2	1	0	1	1	0	2	1	1	3	0
0	61	0	0	0	2	6	1	1	1	1	3	0	1	2	1
0	58	1	0	0	1	0	0	1	1	0	3	0	2	4	0
0	37	0	0	2	0	0	0	1	1	0	4	1	2	4	0
1	53	1	2	2	1	1	0	1	0	0	3	1	2	2	0
1	67	0	0	0	2	0	0	1	0	0	3	0	0	2	1
1	73	0	0	0	2	7	1	1	1	0	3	0	0	3	0
1	72	0	0	0	2	0	0	1		0	4	0	2	3	0
1	61	0	0	0	2	0	0	1	0	0	4	0	2	4	1
1	64	0	0	0	2	1	0	1	1	1	4	0	0	3	0
1	66	0	0	0	2	4	1	1	0	0	1	0	0	3	0
1	51	0	0	2	1	2	0	1	1	0	4	1	2	3	1
1	51	1	0	2	1	1	0	1	1	0	2	1	2	1	0
1	45	0	0	0	1	5	1	1	0	1	4	1	0	1	1
1	71	0	0	0	2	2	0	1	1	0	4	0	0	1	1
1	68	0	0	0	2	2	0	1	1	1	1	0	0	1	1
1	52	1	0	2	1	1	0	1	1	0	3	0	2	3	0
1	62	0	0	0	2	1	0	1	0	1	2	0	2	3	0
1	58	0	0	1	1	0	0	1	0	0	4	0	2	4	0
1	57	0	0	0	1	0	0	1		1	3	1	2	1	0
1	60	0	0	0	2	1	0	1	1	1	4	1	1	2	0
1	60	1	0	0	2	0	0	1	1	0	4	0	2	3	1
1	78	0	0	0	2	2	0	1		1	4	0	0	2	0
1	54	0	0	0	1	0	0	1		1	4	1	2	3	1
1	72	0	0	0	2	2	0	1	0	1	4	0	0	3	1
1	65	0	0	0	2	0	0	1	1	0	2	1	2	3	0
1	63	0	0	0	2	4	1	1	0	1	2	1	0	2	0
1	68	0	0	0	2	0	0	1	1	0	3	1	2	3	0
1	44	0	0	0	0	5	1	1	1	1	4	0	2	3	1
1	68	0	0	0	2	0	0	1	0	0	4	0	1	1	0
1	64	0	0	0	2	0	0	1	1	0	2	0	0	3	0
1	58	0	0	1	1	4	1	1	1	0	4	0	2	2	0
1	52	0	0	0	1	4	1	1	0	1	4	1	2	1	0
1	58	0	0	2	1	2	0	1	0	0	4	1	1	2	0
1	74	0	0	0	2	0	0	1	0	1	4	0	2	4	0
1	59	0	0	0	1	1	0	1	0	0	4	0	1	3	0
1	54	0	0	0	1	0	0	1	1	0	3	1	2	1	0
1	53	0	0	0	1	8	1	1	0	1	3	0	2	2	1
1	62	0	0	0	2	1	0	1	0	0	2	0	2	3	0
1	52	0	0	0	1	1	0	1	1	1	4	0	0	2	1
1	55	1	0	0	1	2	0	1	1	1	4	0	0	1	1
1	73	0	0	0	2	3	0	1	0	1	2	1	1	2	0
1	61	1	0	0	2	2	0	1	1	0	4	1	0	1	0
1	62	0	0	0	2	1	0	1	1	1	4	0	1	3	1
1	55	0	0	2	1	1	0	1	0	1	3	0	2	3	1
1	55	1	0	1	1	0	0	1	0	1	4	0	2	4	0
1	50	0	0	1	1	1	0	1	1	0	1	1	2	5	0
1	57	1	0	2	1	1	0	1	1	0	2	0	2	3	0
1	74	0	0	0	2	0	0	1	0	0	3	0	1	3	0
1	56	0	0	1	1	1	0	1	1	1	3	0	2	2	0
1	60	0	0	0	2	2	0	1	1	1	3	1	1	3	1
1	63	1	0	0	2	0	0	1	1	0	2	0	1	3	1
1	62	0	0	0	2	2	0	1	0	1	2	1	0	3	1
1	71	0	0	0	2	3	0	1	0	0	3	0	2	3	1
1	48	0	0	1	1	1	0	1	1	0	3	1	2	3	0
1	57	0	3	2	1	5	1	1	1	1	4	0	0	4	0
1	77	0	0	0	2	4	1	1	1	0	1	0	1	4	1
1	49	0	0	2	1	1	0	1	0	0	4	1	2	1	0
1	63	0	0	0	2	1	0	1	1	1	2	0	1	3	1
1	64	0	0	0	2	4	1	1	0	0	2	0	1	1	0
1	75	0	0	0	2	3	0	1	1	1	2	0	0	3	0
1	52	0	0	0	1	8	1	1	1	0	3	0	0	2	1
1	58	0	0	0	1	2	0	1	0	1	4	1	1	3	1
1	59	0	0	0	1	10	1	1	1	0	1	0	0	3	1
1	63	0	0	2	2	6	1	1	1	0	2	0	1	3	1
1	43	0	0	1	0	3	0	1	0	0	4	0	2	2	0
1	47	0	0	2	1	4	1	1	0	1	2	1	2	5	0
1	50	0	0	1	1	5	1	1	0	0	3	0	2	4	0
0	36	0	0	1	0	4	1	1	1	1	3	0	2	4	1
0	38	0	0	2	0	9	1	1	0	0	4	1	0	1	0
0	37	0	0	2	0	0	0	1	1	0	4	1	1	2	1
0	51	0	0	2	1	3	0	1	1	0	4	1	2	1	1
0	47	0	0	2	1	0	0	1	1	0	4	0	1	4	1
0	50	0	1	2	1	6	1	1	0	0	4	0	1	1	0
0	48	0	0	2	1	2	0	1	1	1	3	0	0	1	0
0	66	0	0	2	2	3	0	1	1	1	2	0	0	1	1
0	35	0	0	0	0	0	0	1	0	0	4	1	1	5	0
0	64	0	3	0	2	2	0	1	1	1	2	0	0	1	1
0	47	0	0	0	1	1	0	1	0	0	3	1	0	2	1
0	53	0	0	0	1	0	0	1	0	0	4	0	1	4	1
0	54	0	0	2	1	2	0	1	1	0	2	1	0	2	1
0	55	0	0	1	1	1	0	1	1	0	4	0	2	4	0
0	67	0	0	2	2	2	0	1	1	1	3	0	0	1	1
0	63	0	3	0	2	0	0	1	1	0	4	0	2	2	1
0	55	0	0	2	1	3	0	1	0	0	4	0	0	2	1
0	38	0	0	2	0	7	1	1	0	0	4	0	1	2	1
0	56	0	0	2	1	9	1	1	0	1	2	0	0	1	1
0	43	0	0	2	0	1	0	1	0	1	4	1	0	1	1
0	67	0	0	2	2	6	1	1	0	0	4	0	0	2	0
0	75	0	0	2	2	3	0	1	1	1	3	0	0	2	0
0	61	0	0	2	2	0	0	1	1	0	3	0	0	2	0
0	45	0	0	2	1	0	0	1	1	0	3	0	0	2	0
0	35	0	0	2	0	6	1	1	1	1	4	1	0	3	1
0	52	0	0	2	1	1	0	1	1	0	4	0	0	1	1
0	43	0	0	2	0	2	0	1	0	0	3	0	0	1	0
0	61	0	0	2	2	0	0	1	1	0	1	0	0	2	1
0	57	0	0	2	1	2	0	1	0	1	2	0	1	2	1
0	52	0	0	2	1	2	0	1	1	0	3	0	1	3	1
0	40	0	0	2	0	1	0	1	1	0	1	0	1	2	0
0	54	0	0	2	1	0	0	1	0	0	4	0	0	1	1
0	43	0	0	2	0	1	0	1	0	0	3	0	0	1	0
0	57	0	0	1	1	0	0	1	1	0	4	0	2	4	0
0	65	0	0	1	2	8	1	1	1	0	1	0	1	2	1
0	50	0	0	2	1	5	1	1	0	1	4	0	2	1	0
0	65	0	0	0	2	0	0	1		0	3	0	1	3	0
1	54	0	0	2	1	1	0	1	1	1	4	0	1	5	0
1	52	0	0	1	1	2	0	1	1	1	3	0	1	4	0
1	50	0	2	2	1	0	0	1	1	1	3	1	2	4	0
1	58	0	0	2	1	9	1	1	0	0	3	0	1	3	0
1	50	0	0	2	1	1	0	1	1	0	1	0	2	3	0
1	48	0	0	2	1	1	0	1	1	0	4	0	2	3	1
1	49	0	1	2	1	1	0	1	0	1	3	0	1	4	0
1	52	0	0	2	1	0	0	1	1	1	2	0	1	3	0
1	49	0	0	2	1	2	0	1	1	0	1	0	2	4	0
1	58	1	0	2	1	1	0	1	1	0	3	0	1	5	0
1	49	1	0	1	1	3	0	1	1	0	3	0	2	5	1
0	55	0	0	0	1	0	0	1	1	0	2	0	1	1	1
0	71	0	0	0	2	3	0	1	1	0	4	0	0	3	0
0	60	0	0	2	2	0	0	1	1	0	4	1	0	1	0
0	47	0	0	0	1	2	0	1	1	1	4	0	0	1	1
0	35	0	0	2	0	4	1	1	1	0	4	1	1	2	1
0	52	0	0	0	1	1	0	1	1	0	3	0	1	1	1
0	49	0	0	0	1	2	0	1	1	0	4	0	1	3	1
0	49	0	0	2	1	2	0	1	0	0	4	1	1	3	0
0	48	0	0	0	1	0	0	1	1	0	2	1	1	1	1
1	46	0	3	0	1	6	1	1	0	0	4	1	0	1	0
0	67	0	0	2	2	1	0	1	1	0	4	1	1	1	1
0	62	0	0	0	2	2	0	1	0	0	3	1	1	1	0
0	63	0	0	2	2	0	0	1	1	0	4	0	1	1	0
0	61	0	0	0	2	2	0	1	1	0	3	0	0	1	1
0	61	0	0	0	2	1	0	1	0	1	4	0	0	1	0
0	43	0	0	2	0	3	0	1	1	1	3	0	0	1	0
0	64	0	0	2	2	4	1	1	0	1	3	0	0	1	1
0	53	0	2	2	1	8	1	1	0	1	3	0	0	2	0
0	62	0	0	2	2	9	1	1	1	1	2	0	0	2	1
0	60	0	0	2	2	0	0	1	1	1	3	0	1	1	0
0	42	0	0	2	0	0	0	1	1	1	3	0	0	2	0
0	58	0	0	0	1	3	0	1	0	0	4	1	1	2	1
0	61	0	0	2	2	0	0	1	0	1	3	0	1	3	0
0	49	0	0	2	1	6	1	1	0	1	3	0	2	1	1
0	58	0	0	2	1	3	0	1	0	1	3	0	0	1	0
0	62	0	0	2	2	1	0	1	1	0	3	1	1	2	1
0	62	0	3	2	2	7	1	1	0	1	3	1	0	1	1
0	33	0	0	2	0	0	0	1	1	1	2	0	1	2	0
0	49	0	0	1	1	2	0	1	1	1	3	0	2	4	0
0	76	0	0	0	2	3	0	1	1	1	2	0	0	1	1
0	45	0	0	2	1	10	1	1	1	0	2	1	1	1	1
0	52	0	0	2	1	2	0	1	1	0	3	0	0	1	1
0	74	0	0	1	2	5	1	1	0	0	4	0	1	4	1
0	59	0	0	2	1	4	1	1	0	0	4	1	0	2	1
0	48	0	0	2	1	3	0	1	1	1	4	1	0	1	1
0	66	0	0	2	2	0	0	1	0	0	3	0	0	3	1
0	62	0	0	2	2	0	0	1	0	0	2	0	0	1	1
0	58	0	0	1	1	2	0	1	1	0	1	0	1	1	0
0	66	0	0	2	2	4	1	1	1	0	3	1	0	1	1
0	77	0	0	2	2	10	1	1	1	0	3	0	1	1	0
0	44	0	0	2	0	0	0	1	0	0	4	0	0	1	0
0	59	0	0	0	1	0	0	1	1	1	4	0	0	1	1
0	60	0	0	2	2	0	0	1	0	1	4	0	0	3	0
0	56	0	1	2	1	2	0	1	1	1	2	0	1	2	0
0	44	0	0	2	0	2	0	1	1	0	3	1	1	1	0
0	53	0	0	2	1	10	1	1	1	1	3	0	0	1	1
0	55	0	0	2	1	2	0	1	1	0	4	0	0	1	1
0	42	0	0	2	0	2	0	1	1	0	4	0	1	2	0
0	58	0	0	2	1	0	0	1	1	0	2	0	2	3	0
0	58	0	0	1	1	2	0	1	0	0	4	0	2	3	0
0	59	0	0	0	1	2	0	1	0	1	4	0	1	1	1
0	55	0	0	0	1	0	0	1	1	0	3	1	2	3	1
0	36	0	0	2	0	4	1	1	1	1	4	0	0	3	1
0	42	0	0	2	0	2	0	1	1	1	3	0	2	3	1
0	55	0	0	2	1	1	0	1	0	1	3	0	0	1	1
0	53	0	0	1	1	4	1	1	1	1	2	0	2	3	0
0	49	0	0	1	1	1	0	1	0	0	3	0	2	4	0
0	76	0	3	0	2	2	0	1		0	2	1	0	1	1
0	49	0	2	1	1	4	1	1	0	0	4	1	2	4	1
0	62	0	0	2	2	0	0	1	1	0	4	0	1	1	1
0	48	0	0	2	1	2	0	1	1	0	2	0	0	1	1
0	49	1	0	2	1	3	0	1	1	0	1	0	1	1	0
0	67	0	0	0	2	3	0	1	0	1	2	1	0	1	1
0	57	0	0	2	1	6	1	1	1	0	1	1	1	1	1
0	63	0	0	2	2	0	0	1	0	0	3	0	0	2	0
0	53	0	0	1	1	1	0	1	0	1	3	1	2	2	0
0	58	0	0	0	1	3	0	1	0	0	3	0	2	1	1
1	41	0	0	2	0	1	0	1	1	0	3	0	2	5	0
0	54	0	0	2	1	1	0	1	1	1	3	0	2	3	0
0	54	0	0	2	1	0	0	1	1	1	3	0	0	1	0
0	61	0	0	2	2	8	1	1	1	1	4	0	0	1	1
0	43	0	3	2	0	2	0	1	1	1	2	0	0	2	1
0	44	0	2	2	0	2	0	1	1	0	4	0	0	1	1
0	55	1	0	2	1	0	0	1	0	0	4	0	0	1	1
0	61	0	3	2	2	0	0	1	1	1	1	1	0	3	1
0	60	0	0	2	2	2	0	1	0	1	3	0	0	3	0
0	72	0	3	2	2	9	1	1	0	1	4	0	0	1	0
0	51	0	0	2	1	5	1	1	0	1	2	0	0	5	1
0	68	0	0	2	2	3	0	1	0	0	4	0	0	2	0
0	71	0	0	0	2	2	0	1	1	1	4	0	1	2	0
0	72	0	0	2	2	6	1	1	0	0	4	1	0	1	1
0	55	0	0	2	1	3	0	1	1	0	4	0	0	1	1
0	47	0	0	2	1	2	0	1	0	0	4	1	0	1	0
0	65	0	3	2	2	6	1	1	0	0	4	1	0	1	1
0	59	0	0	2	1	1	0	1	1	0	4	0	0	1	1
0	37	0	0	2	0	1	0	1	0	0	4	0	1	4	1
0	68	0	0	2	2	2	0	1	1	0	3	0	0	2	0
0	52	0	0	0	1	1	0	1	1	0	4	1	0	2	1
0	74	0	0	0	2	7	1	1	0	0	2	0	0	1	0
0	41	0	0	1	0	0	0	1	1	0	4	1	2	4	0
0	45	0	0	1	1	1	0	1	1	0	3	1	2	2	0
0	55	1	0	1	1	1	0	1	1	0	4	0	2	5	0
0	57	0	0	2	1	0	0	1	1	0	4	0	0	1	0
0	51	0	0	1	1	2	0	1	1	0	2	0	2	3	0
0	49	0	0	1	1	1	0	1	0	0	4	1	2	5	0
1	65	0	3	0	2	7	1	1	1	1	1	0	0	1	1
1	57	0	0	0	1	6	1	1	1	0	3	0	0	1	1
1	50	0	0	2	1	0	0	1	1	1	4	1	0	3	0
1	65	0	0	0	2	1	0	1	1	0	4	0	0	3	0
1	59	0	0	0	1	0	0	1	0	0	4	0	0	2	1
1	37	0	0	0	0	2	0	1	1	1	4	0	0	1	1
0	28	0	0	2	0	1	0	1	1	1	3	0	0	2	1
0	54	0	0	2	1	3	0	1	0	0	3	0	0	2	1
0	49	0	0	1	1	1	0	1	0	1	4	0	2	4	0
0	62	0	0	2	2	9	1	1	1	0	2	1	0	2	0
1	52	0	0	1	1	2	0	1	0	0	3	0	2	5	1
1	53	1	0	1	1	4	1	1	1	1	4	1	2	4	0
1	46	1	0	1	1	0	0	1	1	1	4	0	2	4	0
1	51	0	0	2	1	3	0	1	1	0	3	1	2	4	0
1	50	0	2	0	1	6	1	1	1	1	1	0	2	3	1
1	51	0	0	0	1	4	1	1	1	0	3	0	2	1	1
1	61	0	0	0	2	3	0	1	1	1	3	1	1	3	0
1	52	0	0	0	1	3	0	1	1	0	2	0	2	3	1
1	78	0	0	0	2	0	0	1	1	0	4	0	0	3	0
1	73	0	0	0	2	1	0	1	0	1	1	0	0	3	1
1	72	0	0	0	2	1	0	1	1	1	2	0	0	3	1
1	70	0	0	0	2	9	1	1	1	1	1	0	1	3	0
1	70	0	0	0	2	6	1	1	0	1	3	0	0	1	0
1	51	0	2	0	1	5	1	1	1	0	3	0	1	1	1
1	55	0	0	0	1	0	0	1	0	0	3	0	1	4	0
1	53	0	0	0	1	0	0	1	1	0	2	0	1	3	1
1	67	0	0	0	2	1	0	1	1	1	4	1	0	3	1
1	69	0	0	0	2	4	1	1	1	1	2	0	0	2	0
1	65	0	0	0	2	6	1	1	1	1	2	0	1	3	0
1	54	0	0	2	1	2	0	1	1	1	2	0	1	2	0
1	47	0	0	2	1	0	0	1	1	0	4	0	2	3	1
1	78	0	3	0	2	0	0	1	0	0	4	0	0	2	1
1	71	0	0	0	2	0	0	1	1	1	1	0	0	3	1
1	62	0	0	2	2	4	1	1	1	1	3	0	0	3	1
1	74	0	0	0	2	2	0	1	0	1	1	0	0	3	0
1	56	0	0	0	1	2	0	1	1	0	2	0	2	4	1
1	68	0	0	0	2	1	0	1	1	0	4	0	1	3	1
1	63	0	3	0	2	1	0	1	0	1	4	0	1	3	1
1	69	0	0	0	2	1	0	1	1	0	2	0	0	3	1
1	75	0	0	0	2	5	1	1	1	1	1	0	0	2	1
1	72	0	3	0	2	2	0	1	1	1	2	0	0	2	1
1	43	0	2	2	0	2	0	1	1	0	4	0	2	3	0
1	59	0	0	0	1	5	1	1	0	1	1	0	1	3	1
1	76	1	0	0	2	1	0	1	1	0	1	0	0	3	1
1	59	0	0	0	1	0	0	1	0	1	4	0	1	3	0
1	70	0	0	0	2	7	1	1	0	1	4	0	1	4	0
1	68	0	0	0	2	0	0	1	1	0	2	0	0	3	1
1	45	0	1	2	1	0	0	1	1	0	3	1	2	4	0
1	63	0	0	0	2	2	0	1	0	0	3	1	2	3	1
1	61	0	0	0	2	6	1	1	1	1	1	1	1	3	0
1	45	0	0	1	1	1	0	1		0	3	0	2	3	0
1	43	0	0	2	0	2	0	1		1	3	1	1	3	0
1	54	0	0	2	1	7	1	1		0	2	0	2	4	0
1	58	0	0	2	1	5	1	1		1	4	0	2	3	0
1	43	0	0	2	0	1	0	1		0	4	0	1	3	0
1	47	0	2	2	1	3	0	1	1	0	1	1	2	4	0
1	47	0	0	2	1	1	0	1	1	1	4	0	2	3	0
1	47	0	0	2	1	1	0	1	0	0	4	1	2	3	0
1	53	0	0	2	1	0	0	1	0	0	4	1	2	3	0
1	40	0	0	2	0	4	1	1		0	2	1	1	3	1
1	67	0	0	0	2	1	0	1	0	0	4	1	1	4	1
1	49	0	0	1	1	7	1	1	1	0	3	0	2	2	0
1	66	0	0	0	2	1	0	1	1	1	4	0	2	3	0
1	62	0	0	0	2	3	0	1	1	1	3	0	1	4	1
1	52	0	0	0	1	2	0	1	0	1	3	0	0	3	1
1	59	0	0	0	1	2	0	1	0	1	3	0	0	2	1
1	57	0	0	2	1	2	0	1	0	1	4	0	0	3	1
1	71	0	3	0	2	7	1	1	0	1	1	0	0	1	1
1	75	0	3	0	2	3	0	1	1	1	2	0	2	3	1
1	62	0	0	1	2	0	0	1	0	1	4	0	2	3	1
1	54	0	0	2	1	1	0	1	0	1	4	0	2	2	0
1	43	0	0	1	0	0	0	1	1	1	4	0	2	4	0
1	51	0	0	0	1	9	1	1	1	1	4	1	2	2	1
1	42	0	0	2	0	4	1	1	1	1	3	1	2	5	1
1	56	0	0	1	1	0	0	1	0	0	3	0	2	4	0
1	71	0	3	0	2	1	0	1	0	1	2	0	2	3	1
1	56	0	0	0	1	4	1	1	0	0	4	1	0	3	0
1	51	0	0	0	1	0	0	1	1	1	3	0	2	3	0
1	51	0	0	1	1	5	1	1	0	0	3	0	2	5	0
1	70	0	0	0	2	8	1	1		1	1	0	2	3	0
1	63	0	0	0	2	1	0	1	1	1	4	1	1	1	0
1	73	0	0	0	2	0	0	1	0	1	2	0	0	2	0
1	48	0	0	1	1	1	0	1	1	0	3	0	2	2	1
1	43	0	0	1	0	3	0	1	1	0	4	1	2	4	1
1	59	0	0	2	1	8	1	1	1	0	2	0	1	1	1
1	70	0	0	0	2	0	0	1	1	1	4	0	1	3	0
1	62	0	0	0	2	3	0	1	1	1	4	1	1	3	1
1	78	0	0	0	2	1	0	1	0	1	4	1	1	3	1
1	78	0	0	0	2	1	0	1	1	1	3	0	1	4	0
1	57	0	0	0	1	4	1	1	1	1	2	1	2	3	1
1	49	0	0	0	1	0	0	1	0	1	4	0	2	3	0
1	63	0	0	0	2	0	0	1	0	0	3	1	1	3	0
1	59	0	0	0	1	1	0	1	1	0	4	1	1	3	1
1	55	0	0	2	1	3	0	1	1	0	4	0	1	5	0
1	77	0	0	0	2	0	0	1	0	0	2	0	2	5	0
1	72	0	0	0	2	0	0	1	1	1	3	0	0	2	1
1	68	0	0	0	2	0	0	1	1	1	2	0	2	5	0
1	72	0	1	0	2	7	1	1	1	1	2	0	2	5	1
1	66	0	0	0	2	4	1	1	1	0	1	0	2	3	1
1	65	0	3	0	2	1	0	1	0	0	4	1	1	3	1
1	62	0	0	0	2	11	1	1	1	0	2	1	1	3	0
1	60	0	0	1	2	2	0	1	1	0	3	0	2	4	0
1	66	0	0	0	2	1	0	1	0	1	1	0	0	2	1
1	71	0	0	0	2	1	0	1	1	1	4	0	2	5	1
1	60	0	0	0	2	5	1	1	1	1	3	1	0	3	1
1	49	0	0	0	1	9	1	1	1	1	3	0	0	1	1
1	62	0	0	0	2	2	0	1	1	0	3	0	1	4	0
1	60	0	0	2	2	5	1	1	0	0	4	0	0	2	1
1	58	0	0	2	1	2	0	1	1	1	2	0	1	3	1
1	46	0	0	2	1	0	0	1	1	1	4	1	1	4	1
1	39	0	0	2	0	2	0	1	1	1	3	0	1	4	1
1	61	0	0	2	2	1	0	1	1	0	4	0	0	2	1
1	58	0	3	0	1	6	1	1	0	1	3	0	0	4	0
1	48	0	0	1	1	5	1	1	1	0	4	0	2	5	0
1	59	0	0	2	1	0	0	1	1	0	4	1	1	5	0
1	55	0	0	1	1	5	1	1	0	0	4	1	2	5	0
1	58	0	0	1	1	1	0	1	1	1	2	0	2	2	0
1	63	0	0	2	2	0	0	1	1	0	3	1	2	3	1
1	64	0	0	0	2	2	0	1	0	1	4	1	2	3	1
1	53	0	0	2	1	4	1	1	1	1	2	0	2	3	0
1	47	0	0	2	1	1	0	1	1	1	4	1	2	3	0
1	57	0	0	2	1	3	0	1	0	0	4	0	1	2	0
1	49	1	0	2	1	3	0	1	1	0	3	0	1	3	0
0	54	0	0	0	1	10	1	1	1	0	1	1	1	2	1
0	69	1	0	0	2	3	0	1	0	0	4	0	0	2	1
0	44	0	0	2	0	3	0	1	0	1	4	1	0	2	1
1	58	0	0	0	1	2	0	1	1	1	3	0	0	4	1
1	59	0	0	0	1	2	0	1	1	1	1	0	0	3	1
1	53	0	2	2	1	4	1	1	0	1	3	1	2	3	1
1	59	0	0	0	1	1	0	1	1	1	2	0	2	4	1
1	63	0	0	2	2	3	0	1	1	0	3	1	0	3	1
1	51	0	0	1	1	2	0	1	1	0	4	0	2	4	0
1	59	0	3	0	1	0	0	1	1	1	4	1	0	3	0
1	56	0	0	2	1	4	1	1	1	0	4	0	2	3	0
0	61	0	0	0	2	1	0	1	1	0	2	1	0	3	1
0	52	0	0	2	1	0	0	1	1	1	3	0	0	3	1
0	62	0	0	0	2	0	0	1	1	0	3	1	2	5	0
0	68	0	0	0	2	4	1	1	0	0	3	1	2	3	0
0	73	0	0	0	2	0	0	1	0	0	4	1	1	3	0
0	69	0	0	0	2	0	0	1	1	0	2	0	0	3	1
0	56	0	0	0	1	4	1	1	0	1	4	1	0	2	1
0	58	0	0	0	1	1	0	1	1	1	4	0	0	1	1
0	68	0	0	0	2	5	1	1	1	1	3	0	0	2	1
0	58	0	0	1	1	0	0	1	1	0	3	0	2	3	0
0	69	0	0	0	2	2	0	1	1	0	3	0	0	1	1
0	76	0	0	0	2	3	0	1	1	1	3	0	0	3	0
0	59	0	0	2	1	2	0	1	1	1	4	0	2	3	0
0	68	0	0	0	2	1	0	1	1	0	4	0	0	1	1
0	67	0	0	0	2	0	0	1	1	1	3	1	2	3	0
0	55	0	0	0	1	1	0	1	1	0	4	0	2	3	0
0	58	0	0	2	1	0	0	1	1	0	4	0	0	4	1
1	67	0	0	0	2	3	0	1	1	0	3	0	1	3	0
1	56	0	0	0	1	4	1	1	1	1	2	1	2	3	1
1	59	0	0	0	1	2	0	1	1	0	2	0	2	3	1
1	57	0	0	0	1	4	1	1	1	1	3	0	2	3	0
1	46	0	0	2	1	6	1	1	1	1	4	1	1	2	0
1	51	0	0	0	1	3	0	1	1	1	2	1	1	2	1
1	67	0	0	0	2	3	0	1	0	0	4	0	0	4	1
1	66	0	3	0	2	2	0	1	1	1	3	0	2	4	1
1	57	0	0	0	1	5	1	1	1	0	2	0	2	3	1
1	60	0	0	0	2	3	0	1	0	1	3	1	1	3	1
1	73	0	3	0	2	0	0	1	0	0	4	1	0	2	1
1	55	0	0	2	1	2	0	1	1	0	3	1	2	2	0
0	63	0	0	2	2	3	0	1	0	0	3	0	1	1	0
0	59	0	0	2	1	2	0	1	1	1	3	0	0	1	0
0	65	0	0	0	2	1	0	1	1	0	2	1	0	1	1
0	48	0	0	2	1	5	1	1	0	1	4	1	2	2	1
0	46	0	0	2	1	4	1	1	1	0	3	0	1	1	1
0	66	0	0	2	2	1	0	1	1	1	4	1	0	1	0
0	66	0	0	2	2	3	0	1	1	0	3	1	0	1	0
0	48	0	0	2	1	4	1	1	0	1	4	1	0	1	1
0	61	0	0	2	2	8	1	1	0	1	4	0	0	1	1
0	76	0	0	2	2	0	0	1	1	0	3	0	0	1	1
0	66	0	3	2	2	3	0	1	1	0	3	1	0	2	1
0	71	0	0	0	2	9	1	1	1	1	3	0	0	1	1
0	52	1	0	2	1	2	0	1	1	0	2	0	1	3	1
0	58	0	0	2	1	8	1	1	0	0	4	1	0	1	1
0	52	0	0	2	1	5	1	1	1	1	4	0	0	2	1
0	44	1	0	2	0	7	1	1	1	0	4	0	1	1	1
0	60	0	2	2	2	8	1	1	0	0	3	0	1	1	1
1	58	0	0	2	1	3	0	1	0	0	2	1	1	2	0
1	65	0	0	0	2	2	0	1	1	0	3	0	2	4	0
1	56	0	0	0	1	1	0	1	1	1	3	0	1	3	1
1	71	0	3	0	2	6	1	1	0	1	3	0	0	1	1
1	58	0	0	0	1	7	1	1	1	1	3	1	0	3	1
1	60	0	0	0	2	0	0	1	1	0	3	0	1	4	0
1	53	0	0	0	1	3	0	1	0	1	4	0	1	3	1
1	74	0	0	0	2	0	0	1	0	0	2	1	1	4	0
1	69	0	3	0	2	0	0	1	1	0	1	0	2	2	1
1	51	0	0	2	1	0	0	1	1	1	3	0	1	4	0
1	60	0	0	0	2	3	0	1	1	0	4	0	1	2	1
1	73	0	3	2	2	0	0	1	0	1	3	0	2	1	1
1	60	0	0	0	2	1	0	1	0	0	3	1	1	3	1
1	58	0	0	0	1	4	1	1		0	3	0	1	3	1
1	47	1	0	2	1	0	0	1	1	0	3	0	2	3	0
0	45	0	0	2	1	1	0	1	1	0	4	0	1	2	0
0	60	0	0	2	2	6	1	1	1	0	4	1	1	1	0
0	54	1	0	1	1	3	0	1	0	0	4	0	1	2	0
0	60	0	0	2	2	4	1	1	0	0	3	0	0	1	1
0	49	0	0	2	1	1	0	1	0	0	3	0	0	1	1
0	42	0	0	1	0	3	0	1	0	1	4	1	2	3	1
0	39	0	0	0	0	5	1	1	0	0	4	0	1	4	1
0	31	0	0	1	0	3	0	1	0	0	4	0	2	3	1
0	37	0	0	1	0	4	1	1	0	1	4	0	2	5	0
1	51	0	0	2	1	5	1	1		1	3	1	2	4	0
1	55	0	0	1	1	1	0	1	0	1	4	1	2	5	0
1	31	0	0	2	0	3	0	1	1	1	3	1	1	3	1
1	47	0	0	1	1	2	0	1	1	0	4	0	1	4	0
1	65	0	0	0	2	5	1	1	1	0	4	0	1	3	0
1	60	0	0	2	2	1	0	1	0	0	3	1	1	3	1
1	58	0	0	0	1	0	0	1	0	0	2	0	1	1	1
1	57	0	0	2	1	0	0	1	0	0	2	1	1	3	1
1	58	0	0	0	1	6	1	1	1	0	1	1	0	1	1
1	58	1	0	0	1	6	1	1	1	1	4	1	0	2	1
1	53	0	0	2	1	0	0	1	0	0	4	0	1	3	0
1	63	0	0	0	2	0	0	1	1	1	3	0	1	3	1
1	59	0	0	0	1	5	1	1	1	1	3	1	2	4	1
1	42	0	1	0	0	2	0	1	1	1	4	0	2	2	1
1	67	0	0	0	2	1	0	1	1	0	3	0	1	5	0
1	59	0	3	0	1	2	0	1	1	1	4	0	0	3	1
1	68	0	3	0	2	0	0	1	0	1	3	1	1	4	1
1	61	0	0	0	2	0	0	1	1	0	3	0	0	2	1
1	62	0	0	0	2	1	0	1	1	1	3	1	1	4	1
1	62	0	0	0	2	8	1	1	1	1	1	1	0	3	1
1	75	0	0	0	2	3	0	1	1	0	3	0	0	3	0
1	57	0	1	0	1	2	0	1	1	1	3	1	2	2	1
1	57	0	0	2	1	6	1	1	1	1	3	1	0	3	1
1	60	0	0	0	2	2	0	1	1	0	3	1	0	2	0
1	48	1	0	2	1	2	0	1	0	1	4	0	0	2	1
1	75	0	0	1	2	0	0	1	0	0	4	1	0	2	0
1	56	0	0	1	1	3	0	1	0	0	4	1	2	3	1
1	58	0	0	0	1	0	0	1	0	1	4	0	1	3	0
1	63	0	0	0	2	0	0	1	0	1	3	1	1	1	0
1	60	0	0	2	2	1	0	1	0	0	2	0	0	2	0
1	56	0	0	2	1	1	0	1	1	1	3	1	1	3	0
1	68	0	0	0	2	6	1	1	0	1	3	0	0	1	1
1	74	0	3	0	2	2	0	1	0	0	3	1	0	3	1
1	49	0	0	1	1	0	0	1	1	0	3	1	1	5	0
1	50	1	0	2	1	1	0	1	1	0	3	0	1	2	0
1	58	0	0	0	1	0	0	1	0	1	4	0	2	4	1
1	57	0	0	0	1	2	0	1	1	1	2	0	2	3	1
1	74	0	3	0	2	1	0	1	1	1	2	0	0	4	1
1	58	0	0	1	1	0	0	1	0	0	1	0	2	5	0
1	57	0	0	0	1	0	0	1	1	0	3	1	0	5	1
1	52	0	0	0	1	3	0	1	1	0	1	0	1	3	1
1	49	0	0	2	1	0	0	1	0	0	4	0	2	2	1
1	60	0	0	0	2	0	0	1	1	1	4	1	2	4	1
1	60	0	0	0	2	0	0	1	1	1	3	0	2	5	0
1	53	0	0	1	1	0	0	1	1	1	4	1	2	4	0
1	43	0	0	2	0	2	0	1	0	0	4	1	2	2	0
1	59	0	3	2	1	1	0	1	1	1	3	0	2	3	1
1	49	0	0	2	1	0	0	1	0	1	4	1	2	4	0
1	50	0	0	2	1	0	0	1	0	0	3	0	2	4	0
1	64	0	0	0	2	0	0	1	1	1	4	0	1	3	0
1	57	0	0	0	1	1	0	1	1	0	3	0	1	3	1
1	51	0	0	2	1	3	0	1	1	0	4	0	0	1	1
1	75	0	0	0	2	0	0	1	1	1	4	0	0	3	1
1	71	0	3	0	2	4	1	1	0	1	1	0	2	2	1
1	70	0	3	0	2	2	0	1	1	0	3	1	1	4	0
0	46	0	0	1	1	0	0	1	1	0	3	1	2	4	0
0	66	0	3	0	2	6	1	1	1	0	3	0	0	2	1
0	52	0	0	0	1	0	0	1	1	1	2	0	1	3	1
0	66	0	0	2	2	3	0	1	1	0	4	0	0	3	1
0	57	0	0	2	1	12	1	1	0	0	3	1	0	1	1
0	43	0	0	2	0	0	0	1	1	0	4	0	1	1	0
0	65	0	0	2	2	4	1	1	1	0	3	0	0	1	1
0	58	0	3	2	1	9	1	1	0	1	1	0	0	2	1
0	72	0	3	2	2	2	0	1	0	1	3	0	0	3	1
0	55	0	0	0	1	5	1	1	1	0	3	1	0	1	1
0	51	0	0	2	1	5	1	1	1	1	3	0	0	1	1
0	58	0	0	2	1	0	0	1	1	1	1	1	0	1	0
0	65	0	0	0	2	3	0	1	1	1	2	0	0	2	1
0	67	0	0	2	2	4	1	1	1	0	1	0	0	1	1
0	60	0	3	2	2	3	0	1	1	1	1	0	0	3	1
0	72	0	3	2	2	6	1	1	1	1	4	0	0	1	1
0	45	0	0	2	1	1	0	1	1	1	3	0	0	4	1
0	58	0	0	2	1	8	1	1	1	0	3	0	0	3	1
0	60	0	0	0	2	0	0	1	1	0	2	0	2	3	0
0	57	0	3	2	1	4	1	1	0	1	4	0	0	2	1
0	57	0	3	2	1	5	1	1	1	0	3	1	0	1	1
0	61	0	0	2	2	4	1	1	1	1	2	1	0	1	1
0	69	0	0	2	2	3	0	1	1	0	4	0	0	1	1
0	51	0	0	2	1	2	0	1	0	0	4	0	0	2	1
0	53	0	0	2	1	1	0	1	0	1	3	1	1	2	0
0	24	0	0	2	0	0	0	1	1	0	4	0	1	3	1
0	67	0	3	2	2	2	0	1	0	0	2	0	0	2	0
1	61	0	0	0	2	0	0	1	0	0	2	0	1	3	1
1	61	0	0	0	2	0	0	1	1	0	4	1	1	3	0
1	54	0	0	2	1	0	0	1	1	1	4	1	2	1	0
1	46	1	0	2	1	4	1	1	1	0	2	0	1	2	0
1	73	0	3	0	2	9	1	1	1	0	1	0	0	1	1
1	57	0	0	0	1	2	0	1	0	0	4	1	1	1	1
1	51	0	0	2	1	0	0	1	1	1	2	1	2	3	0
1	42	0	0	2	0	1	0	1	0	1	4	0	2	4	1
1	52	0	0	2	1	2	0	1	1	1	1	0	2	3	0
1	50	0	0	2	1	2	0	1	1	1	3	0	1	2	0
1	44	0	2	2	0	7	1	1	1	0	3	0	1	4	1
1	64	0	0	0	2	4	1	1	1	1	2	0	0	3	1
1	63	0	0	1	2	3	0	1	1	1	3	1	2	3	0
1	43	0	0	2	0	1	0	1	1	0	4	0	2	4	0
1	58	0	0	1	1	1	0	1	1	0	4	0	2	3	0
1	59	1	0	0	1	2	0	1	1	0	4	1	0	1	1
1	58	0	0	2	1	0	0	1	0	0	2	0	1	1	0
1	47	1	0	1	1	2	0	1	1	0	1	0	2	3	0
1	51	0	0	2	1	1	0	1	1	1	3	0	1	3	0
1	46	0	0	1	1	10	1	1	0	0	4	0	1	2	0
1	45	0	0	2	1	3	0	1	0	1	4	0	2	2	0
1	54	1	0	0	1	3	0	1	1	0	3	0	0	2	1
1	42	1	0	1	0	5	1	1	1	0	4	1	2	2	0
1	50	0	0	2	1	1	0	1	1	0	4	0	2	3	0
1	56	0	0	2	1	0	0	1	1	0	3	0	1	3	0
1	41	1	0	2	0	0	0	1	1	0	4	0	1	3	0
1	48	0	0	2	1	4	1	1	1	1	4	1	2	2	1
0	52	1	0	2	1	2	0	1	1	1	3	0	0	1	1
0	50	1	0	2	1	1	0	1	1	1	3	0	2	2	1
0	58	0	0	2	1	0	0	1	0	0	3	0	0	2	1
0	51	1	0	2	1	6	1	1	0	0	3	1	0	2	1
0	59	1	0	2	1	5	1	1	0	1	4	1	0	1	1
0	53	0	0	2	1	1	0	1	1	0	4	1	1	1	1
0	20	1	0	2	0	5	1	1	0	1	4	1	0	3	1
0	65	1	0	2	2	1	0	1	0	0	4	0	0	1	1
0	58	0	0	2	1	5	1	1	0	1	3	0	0	2	1
0	58	0	3	2	1	0	0	1	0	0	4	1	0	3	1
0	66	0	0	2	2	0	0	1	1	0	4	0	0	1	1
0	55	1	0	2	1	3	0	1	0	0	4	0	2	1	0
1	54	0	0	2	1	4	1	1	1	0	2	1	1	4	1
1	61	0	0	0	2	1	0	1	1	1	3	0	0	3	1
1	56	0	0	1	1	3	0	1	0	0	4	0	2	2	0
1	48	0	0	2	1	1	0	1	0	1	4	1	2	2	0
0	48	1	0	1	1	2	0	1	1	0	3	0	2	5	0
0	58	0	0	0	1	1	0	1	0	1	3	0	2	3	1
0	55	0	0	0	1	4	1	1	1	0	4	0	1	3	1
0	69	0	1	2	2	4	1	1	1	0	1	0	1	1	1
0	77	0	3	0	2	0	0	1	1	1	2	0	0	1	1
0	49	0	0	0	1	3	0	1	1	0	4	0	2	2	1
0	61	0	0	0	2	0	0	1	1	0	3	0	2	4	0
0	63	0	0	0	2	3	0	1	0	1	3	0	0	3	1
0	48	0	0	1	1	0	0	1	1	1	4	1	2	5	0
0	68	0	3	0	2	5	1	1	1	0	3	0	1	5	1
0	59	0	0	0	1	5	1	1	1	0	3	0	2	5	1
0	62	0	0	0	2	5	1	1	1	1	3	0	1	3	1
0	65	0	0	1	2	1	0	1	1	0	3	0	2	5	0
0	62	0	0	0	2	5	1	1	0	0	3	0	1	4	1
0	58	0	0	0	1	1	0	1	1	1	3	0	1	2	1
0	66	0	0	0	2	3	0	1	1	0	1	1	1	2	1
0	56	0	0	0	1	0	0	1	1	0	4	0	2	3	1
1	72	1	3	0	2	9	1	1	0	1	4	0	0	2	1
1	56	0	3	0	1	1	0	1	1	1	2	0	1	1	1
1	58	0	0	0	1	2	0	1	1	0	4	0	1	3	1
1	74	0	0	0	2	6	1	1	0	0	3	0	0	3	1
1	50	0	2	0	1	10	1	1	0	1	3	1	2	1	0
1	64	0	0	0	2	6	1	1	0	0	2	0	0	3	0
1	70	0	0	0	2	1	0	1	0	1	3	0	0	3	0
1	63	0	0	2	2	0	0	1	1	0	3	0	0	4	0
1	66	0	0	0	2	8	1	1	1	1	1	1	1	3	1
1	65	0	0	0	2	0	0	1	0	0	3	0	2	3	1
1	50	0	0	2	1	2	0	1	1	1	4	0	1	2	1
1	67	0	0	0	2	0	0	1	1	0	3	0	1	3	0
1	70	0	0	0	2	0	0	1	1	0	4	1	1	5	0
1	73	0	0	0	2	10	1	1	0	1	2	0	0	2	0
1	71	0	0	0	2	2	0	1	1	1	3	0	0	3	0
1	57	0	0	0	1	0	0	1	0	1	3	1	1	3	1
1	54	0	0	0	1	2	0	1	0	1	4	0	1	2	1
1	71	0	0	0	2	1	0	1	1	0	4	0	0	3	1
1	70	0	3	0	2	0	0	1	1	0	2	0	2	3	1
1	73	0	0	0	2	5	1	1	1	1	3	1	0	3	1
1	57	0	0	0	1	2	0	1	0	1	4	0	1	2	1
1	66	0	3	0	2	1	0	1	1	1	2	0	1	1	1
1	68	0	3	0	2	2	0	1	0	1	4	0	0	2	1
0	48	0	0	2	1	2	0	1	1	1	4	0	0	2	0
0	58	0	0	0	1	3	0	1	1	1	2	0	1	1	0
0	35	0	0	2	0	2	0	1	1	0	4	0	0	1	1
0	74	0	0	0	2	6	1	1	0	1	2	0	0	1	0
0	50	0	0	1	1	5	1	1	0	0	4	1	2	3	1
0	68	0	0	0	2	1	0	1	1	0	3	0	1	3	0
0	51	0	0	0	1	6	1	1	1	1	2	1	1	2	0
0	40	0	0	2	0	6	1	1	1	1	3	0	1	4	1
0	65	0	3	0	2	6	1	1	0	0	4	1	0	1	1
0	40	0	0	0	0	7	1	1	1	1	3	1	1	1	1
0	46	0	0	1	1	2	0	1	1	1	2	0	2	5	0
0	51	0	0	1	1	0	0	1	1	0	4	0	2	5	0
0	51	0	0	1	1	1	0	1	0	0	4	1	2	3	0
0	47	0	0	2	1	2	0	1	1	1	4	0	0	1	0
0	71	0	0	2	2	5	1	1	0	0	3	1	1	2	0
0	68	0	0	2	2	8	1	1	1	0	4	0	0	1	1
0	45	0	0	1	1	0	0	1	1	0	2	0	2	1	0
0	63	0	3	2	2	11	1	1	1	0	1	0	0	1	1
0	55	0	0	0	1	2	0	1	1	0	3	0	1	1	1
0	59	0	0	2	1	0	0	1	1	0	3	1	0	2	1
0	69	0	0	0	2	1	0	1	0	1	3	0	2	3	0
0	67	0	0	2	2	4	1	1	1	0	2	0	0	2	1
0	60	0	0	2	2	2	0	1	1	0	3	0	0	1	1
0	64	0	3	2	2	0	0	1	0	0	4	0	0	3	1
0	61	0	0	2	2	1	0	1	1	0	4	0	0	1	1
0	45	0	0	2	1	0	0	1	1	1	3	0	0	1	1
0	54	0	0	2	1	3	0	1	0	0	3	0	0	2	1
0	50	0	0	2	1	5	1	1	0	1	2	1	0	2	1
0	61	0	0	2	2	10	1	1	1	1	3	1	0	1	1
0	53	0	0	2	1	4	1	1	1	0	4	0	0	2	1
0	58	0	0	2	1	0	0	1	1	1	4	0	0	2	1
0	50	0	0	2	1	5	1	1	1	0	1	0	2	1	1
0	66	0	0	2	2	4	1	1	0	1	2	0	0	1	0
0	63	0	0	2	2	7	1	1	1	0	3	0	0	1	1
0	36	0	1	2	0	2	0	1	0	0	4	0	0	1	0
0	59	1	0	1	1	0	0	1	0	1	3	0	2	5	0
0	64	0	0	0	2	1	0	1	0	1	4	0	0	3	0
0	46	0	0	2	1	2	0	1	1	0	4	1	2	1	0
0	49	0	0	1	1	3	0	1	1	0	4	0	2	4	1
0	60	0	0	0	2	9	1	1	1	0	2	1	1	2	0
0	55	0	0	2	1	3	0	1	1	0	4	0	2	3	0
0	44	0	0	1	0	3	0	1	1	1	2	0	2	4	0
0	55	0	0	0	1	5	1	1	1	1	4	0	0	3	1
1	60	0	0	2	2	2	0	1	0	0	4	0	1	1	1
1	45	0	0	2	1	0	0	1	0	0	4	1	0	2	1
1	60	0	0	0	2	0	0	1	0	1	4	0	0	3	1
1	60	0	0	0	2	2	0	1	1	1	3	1	2	4	1
1	69	0	0	0	2	3	0	1	1	1	2	0	0	1	1
1	65	0	0	2	2	0	0	1	1	1	4	1	2	2	0
1	53	0	0	0	1	0	0	1	0	0	3	1	2	2	1
1	55	0	0	0	1	0	0	1	1	1	4	0	2	3	0
1	49	0	0	2	1	5	1	1	1	0	3	0	0	1	0
1	58	0	0	0	1	2	0	1	0	0	1	1	0	1	1
1	52	0	0	1	1	0	0	1	1	1	2	1	2	5	0
1	62	0	0	2	2	4	1	1	0	0	3	1	0	3	0
1	59	0	0	0	1	2	0	1	1	0	4	0	0	1	1
1	59	0	0	2	1	3	0	1	1	1	3	0	1	3	1
1	57	0	0	2	1	1	0	1	1	0	2	1	2	2	1
1	47	0	0	0	1	6	1	1	0	1	4	1	1	3	1
1	61	0	3	0	2	2	0	1	0	1	3	0	1	3	1
1	64	0	0	2	2	4	1	1	1	1	4	1	2	3	0
1	73	0	3	1	2	5	1	1	0	0	2	1	2	5	1
1	72	0	0	0	2	3	0	1	0	1	4	1	0	2	0
1	67	0	3	0	2	1	0	1	1	0	3	0	0	3	1
1	57	0	0	2	1	2	0	1	1	1	3	0	2	5	0
1	66	0	0	0	2	0	0	1	1	0	2	1	0	2	1
1	68	0	0	0	2	1	0	1	1	1	3	0	2	3	0
1	64	0	0	1	2	6	1	1	1	0	3	1	2	5	1
1	63	0	0	0	2	0	0	1	1	1	4	0	0	4	1
1	56	0	0	0	1	1	0	1	1	0	4	1	1	5	1
0	59	0	0	2	1	0	0	1	0	1	4	0	0	1	0
0	49	0	0	2	1	0	0	1	1	0	2	1	0	2	1
0	43	0	0	2	0	4	1	1	1	1	4	0	1	2	1
0	62	0	0	2	2	0	0	1	1	1	2	0	0	1	1
0	49	0	0	2	1	0	0	1	1	0	3	1	1	3	1
0	49	0	0	2	1	1	0	1	1	1	4	1	0	2	1
0	59	0	0	2	1	2	0	1	0	1	3	1	0	2	1
0	55	0	0	2	1	2	0	1	0	0	3	0	1	5	1
0	61	0	0	2	2	4	1	1	0	0	4	0	0	2	1
0	52	0	0	2	1	4	1	1	1	0	4	1	0	2	1
0	71	0	0	2	2	0	0	1	1	0	2	0	0	2	1
0	49	0	0	0	1	1	0	1	1	1	4	1	1	2	1
0	42	0	0	2	0	2	0	1	1	1	4	1	0	3	1
0	59	0	0	0	1	2	0	1	0	1	3	0	0	2	1
0	58	0	0	2	1	0	0	1	1	1	4	0	2	3	1
0	51	0	0	2	1	3	0	1	1	1	1	1	2	3	0
1	49	0	0	2	1	0	0	1	0	0	4	0	2	2	0
1	65	1	0	1	2	4	1	1	0	1	4	0	2	3	0
1	59	0	0	0	1	0	0	1	1	1	4	0	0	4	1
1	41	0	0	2	0	2	0	1	1	0	4	0	2	3	0
1	54	0	0	0	1	0	0	1	1	1	4	0	2	4	0
1	36	0	0	1	0	3	0	1	1	1	3	1	2	4	0
1	38	0	0	1	0	3	0	1	1	0	3	0	2	4	0
1	44	0	0	2	0	0	0	1	1	0	2	0	2	4	0
0	53	0	0	0	1	0	0	1	1	0	3	0	0	3	1
0	47	0	0	2	1	0	0	1	1	1	4	0	0	1	0
0	56	0	0	2	1	7	1	1	0	1	2	0	0	2	1
0	23	0	0	2	0	5	1	1	0	1	4	1	1	1	1
0	58	0	0	2	1	5	1	1	0	0	1	0	1	2	0
0	51	0	0	2	1	3	0	1	0	0	3	0	1	2	0
0	67	0	0	0	2	2	0	1	1	0	3	1	2	1	0
0	49	0	0	2	1	6	1	1	1	0	1	0	0	2	1
0	64	0	0	2	2	4	1	1	0	0	3	0	0	2	1
0	38	0	0	2	0	0	0	1	0	0	4	0	0	2	1
0	55	0	0	0	1	0	0	1	0	0	4	0	2	1	0
0	54	0	0	2	1	0	0	1	1	0	2	0	2	4	1
0	53	0	0	2	1	4	1	1	1	0	2	0	0	2	1
0	51	0	0	0	1	0	0	1	1	0	3	1	0	1	1
0	57	0	0	0	1	4	1	1	1	1	3	0	0	1	1
0	38	0	0	2	0	4	1	1	0	1	4	0	0	1	1
0	57	0	0	2	1	0	0	1	1	0	3	0	0	1	1
0	53	0	0	2	1	9	1	1	0	0	4	0	0	1	1
0	54	0	0	1	1	2	0	1	0	1	3	1	2	4	0
0	60	0	0	2	2	1	0	1	1	0	1	1	0	1	1
0	49	0	0	2	1	1	0	1	1	0	4	0	0	3	0
0	58	0	0	2	1	0	0	1	1	1	4	0	0	1	0
1	32	0	0	1	0	1	0	1	0	0	4	0	2	3	1
1	72	0	3	2	2	12	1	1	1	0	1	1	0	3	1
1	70	0	0	0	2	3	0	1	1	0	4	0	1	2	0
1	60	0	0	0	2	2	0	1	1	1	2	0	0	2	1
1	59	0	0	0	1	3	0	1	1	1	1	0	1	2	0
1	56	0	0	1	1	3	0	1	1	0	3	1	0	3	0
1	46	0	0	1	1	4	1	1	1	0	2	1	2	3	1
1	52	0	0	0	1	2	0	1	1	0	4	1	2	3	1
1	65	0	0	0	2	1	0	1	1	0	3	0	0	2	1
1	52	0	0	1	1	3	0	1		1	2	1	2	3	0
1	71	0	0	0	2	0	0	1	1	1	4	0	2	4	1
1	46	0	0	0	1	0	0	1		0	2	0	2	3	0
1	64	0	0	0	2	6	1	1	1	0	2	1	0	4	1
1	65	0	0	0	2	2	0	1	1	1	3	0	1	2	0
1	50	0	0	0	1	1	0	1	0	1	4	0	2	3	1
1	61	0	0	0	2	1	0	1	1	0	2	1	1	3	0
1	55	0	0	0	1	1	0	1	1	1	3	0	2	3	1
1	66	0	0	0	2	2	0	1	1	0	2	1	2	4	0
1	64	0	3	0	2	4	1	1	1	1	3	0	2	3	0
1	68	0	0	0	2	1	0	1	1	0	1	1	0	2	1
1	61	0	3	0	2	0	0	1		0	4	0	0	1	1
1	52	0	0	2	1	0	0	1	1	0	4	0	2	3	0
0	49	0	0	2	1	1	0	1	1	0	4	0	1	2	1
0	65	0	0	0	2	8	1	1	0	1	1	0	0	2	1
0	47	0	0	1	1	2	0	1	1	0	1	0	2	5	0
0	70	0	0	0	2	2	0	1	0	0	3	0	0	3	1
0	55	0	0	2	1	2	0	1	0	0	4	0	1	1	1
0	72	0	3	0	2	1	0	1	1	1	2	0	0	1	0
0	40	0	0	1	0	0	0	1	1	0	4	1	2	4	0
0	67	0	0	0	2	5	1	1	0	0	3	0	0	1	1
0	53	0	0	2	1	2	0	1	1	0	3	1	2	1	1
0	40	0	0	2	0	4	1	1	1	1	3	1	1	2	0
0	69	0	0	2	2	0	0	1	0	0	3	0	0	1	1
0	42	0	0	1	0	2	0	1	0	0	3	1	2	5	1
0	72	0	0	0	2	0	0	1	0	0	4	0	1	1	0
0	58	0	0	1	1	0	0	1	1	0	4	0	2	3	1
0	61	0	0	0	2	3	0	1	0	0	4	0	2	1	1
0	52	0	0	2	1	5	1	1	0	0	3	0	0	1	1
0	63	0	0	0	2	7	1	1	0	0	2	0	0	1	1
0	60	0	0	0	2	6	1	1	1	0	2	0	0	1	1
0	64	0	0	2	2	3	0	1	1	1	2	0	0	1	1
0	61	0	0	2	2	5	1	1	0	0	1	0	0	1	1
0	49	0	0	2	1	1	0	1	1	1	4	1	2	1	0
0	54	0	0	2	1	0	0	1	1	0	1	1	0	1	1
0	54	0	0	0	1	4	1	1	1	0	1	0	0	1	1
0	37	0	0	2	0	2	0	1	1	0	3	1	1	2	1
0	39	0	0	2	0	1	0	1	1	1	3	1	0	1	1
0	34	0	0	1	0	1	0	1	0	0	4	0	2	2	0
0	55	0	0	2	1	2	0	1	1	0	2	1	0	1	1
0	50	0	0	2	1	0	0	1	1	1	1	0	0	2	1
0	50	0	0	2	1	2	0	1	1	1	4	0	0	1	1
0	58	0	0	2	1	11	1	1	1	0	4	1	0	1	1
0	61	0	0	2	2	2	0	1	1	0	2	0	0	1	0
0	45	0	0	2	1	2	0	1	1	1	3	0	0	1	1
0	48	0	0	2	1	5	1	1		1	3	0	0	2	1
0	64	0	0	0	2	4	1	1	1	1	3	1	1	1	1
0	57	0	0	2	1	0	0	1	1	1	4	0	0	1	0
0	56	0	0	2	1	1	0	1	1	0	4	1	0	1	0
0	58	0	0	2	1	10	1	1	1	1	1	0	0	1	1
0	44	0	0	2	0	10	1	1	1	0	4	0	0	1	1
0	61	0	3	0	2	1	0	1	1	0	2	1	0	1	1
0	70	0	0	0	2	0	0	1	1	0	3	0	0	2	1
0	60	0	0	2	2	1	0	1	1	0	3	0	0	2	1
0	60	0	0	2	2	2	0	1	1	0	4	0	0	1	0
0	62	0	0	0	2	2	0	1	0	0	3	1	0	2	0
0	33	0	0	2	0	9	1	1	1	0	4	0	0	1	1
0	53	0	0	1	1	0	0	1	1	0	2	1	2	3	0
0	64	0	0	0	2	0	0	1	1	0	2	0	0	1	1
0	49	0	0	0	1	3	0	1	1	0	3	0	0	1	1
0	48	0	0	2	1	2	0	1	1	0	3	0	1	1	1
0	76	0	0	0	2	5	1	1	1	1	4	0	0	3	0
0	58	0	0	2	1	9	1	1	1	0	3	1	0	1	1
0	63	0	0	2	2	6	1	1	1	0	1	1	0	1	1
0	59	0	0	2	1	5	1	1		0	1	1	1	1	1
0	59	0	0	2	1	4	1	1	0	1	3	0	0	1	0
0	53	0	0	2	1	3	0	1	1	0	3	0	0	1	1
0	47	0	0	2	1	8	1	1	1	0	1	0	0	1	1
0	47	0	0	1	1	0	0	1	1	1	4	0	0	4	0
0	47	0	0	2	1	1	0	1	1	0	3	1	2	2	1
0	46	0	0	2	1	0	0	1	0	0	3	0	0	1	1
0	66	0	0	2	2	3	0	1	0	0	4	0	0	1	1
0	71	0	3	0	2	5	1	1	1	0	2	1	0	1	1
0	53	0	0	1	1	1	0	1	0	0	4	0	2	4	1
0	51	0	0	0	1	1	0	1	1	0	3	0	0	1	1
0	47	0	0	2	1	0	0	1		0	4	1	1	1	1
0	62	0	0	2	2	4	1	1	1	1	4	0	0	1	0
0	49	0	0	0	1	3	0	1	1	0	4	0	0	1	1
0	60	0	0	2	2	1	0	1	0	0	4	0	1	1	1
0	50	0	0	2	1	1	0	1	0	0	3	0	0	1	1
0	68	0	0	2	2	6	1	1	1	0	4	1	0	1	1
0	47	0	3	0	1	4	1	1	1	1	4	1	1	2	1
0	48	0	0	2	1	2	0	1	1	0	4	0	0	1	0
0	67	0	0	2	2	2	0	1	1	0	3	0	0	1	1
0	45	0	0	2	1	6	1	1	0	1	3	0	0	1	1
0	52	0	0	0	1	2	0	1	1	0	4	0	0	1	1
0	65	0	0	0	2	7	1	1	0	0	3	0	0	1	1
0	60	0	0	2	2	2	0	1	1	0	4	0	0	2	1
0	69	0	0	0	2	5	1	1	1	0	4	0	0	2	1
0	63	0	0	2	2	2	0	1	1	1	4	0	0	1	0
0	53	0	0	2	1	0	0	1	1	0	4	0	1	1	0
0	43	0	0	0	0	4	1	1	0	0	4	0	0	2	0
0	48	0	0	2	1	0	0	1	1	1	3	0	0	3	1
0	67	0	0	2	2	4	1	1	0	0	2	0	0	1	1
0	63	0	0	2	2	6	1	1	0	0	4	1	0	2	1
0	37	0	0	2	0	2	0	1	1	0	4	1	1	2	1
1	43	0	0	2	0	4	1	1	1	1	4	1	2	3	0
1	70	0	3	0	2	1	0	1	0	0	4	0	1	1	0
1	49	0	0	2	1	0	0	1	0	0	2	1	2	2	0
1	66	0	0	0	2	4	1	1	1	0	2	0	0	2	1
1	58	0	0	0	1	1	0	1	1	0	1	1	1	5	1
1	57	1	0	0	1	2	0	1	1	0	2	0	0	5	1
1	60	0	0	2	2	1	0	1	1	0	2	0	1	4	1
1	74	0	3	0	2	6	1	1	1	1	4	0	0	3	1
1	48	0	2	2	1	1	0	1	0	1	4	1	2	3	1
1	60	0	0	0	2	5	1	1	1	1	2	1	2	4	1
1	54	0	0	2	1	0	0	1	0	1	2	0	1	2	0
1	61	0	3	0	2	0	0	1	0	1	2	1	1	3	1
1	73	0	0	0	2	1	0	1	0	0	4	0	1	3	0
1	49	0	3	0	1	9	1	1	1	0	2	0	2	1	1
1	77	1	0	0	2	1	0	1	1	0	2	0	0	3	1
1	55	0	0	0	1	4	1	1	1	0	2	0	2	3	0
1	58	0	0	0	1	2	0	1	1	1	3	1	1	3	1
1	71	0	0	0	2	4	1	1	1	0	3	0	0	3	0
1	60	0	0	0	2	3	0	1	1	0	2	0	1	3	1
1	59	0	0	0	1	0	0	1	1	0	3	0	1	3	0
1	53	0	0	0	1	6	1	1	1	0	4	0	1	2	1
1	54	0	0	2	1	1	0	1	1	1	3	0	2	2	0
1	37	0	0	1	0	4	1	1	1	0	3	0	2	4	1
1	44	0	0	1	0	3	0	1	1	1	4	1	2	4	0
1	52	0	0	2	1	6	1	1	1	0	4	1	2	3	1
1	55	0	0	1	1	4	1	1	1	1	4	1	2	3	1
1	44	0	0	1	0	0	0	1	1	0	2	0	2	5	0
0	62	0	0	2	2	3	0	1	1	1	2	0	0	1	1
0	52	0	0	0	1	3	0	1	1	0	4	1	0	3	1
0	45	0	0	0	1	4	1	1	1	0	4	1	0	1	1
0	43	0	0	1	0	4	1	1	1	1	4	1	2	1	0
0	58	0	0	2	1	2	0	1	1	0	4	0	1	1	0
0	49	0	0	2	1	0	0	1	1	1	4	0	0	1	1
0	55	0	0	0	1	0	0	1	1	0	3	1	2	3	0
0	64	0	0	0	2	0	0	1	0	1	4	0	0	2	1
0	62	0	0	0	2	5	1	1	1	1	2	1	1	3	1
0	61	0	0	0	2	7	1	1	1	1	3	0	0	2	1
0	64	0	0	0	2	7	1	1	1	0	3	0	0	3	1
0	52	0	0	2	1	3	0	1	1	0	3	0	0	1	1
0	46	0	0	2	1	2	0	1	1	0	4	1	0	1	0
0	55	0	0	2	1	6	1	1	0	1	4	0	0	1	1
0	58	0	3	2	1	9	1	1	0	1	4	1	0	1	0
0	52	0	0	2	1	8	1	1	1	0	4	1	1	1	1
0	37	0	0	2	0	6	1	1	1	0	4	1	1	1	0
0	54	0	0	2	1	5	1	1	1	0	2	0	0	1	1
0	74	0	3	0	2	1	0	1	0	1	3	0	2	3	0
0	45	0	0	2	1	5	1	1	1	0	3	1	2	4	0
0	46	0	0	2	1	0	0	1	1	0	4	1	1	3	0
0	49	0	0	2	1	2	0	1	1	0	3	0	1	3	0
0	25	0	0	0	0	1	0	1	1	0	2	0	1	2	0
0	69	0	3	2	2	4	1	1	0	0	3	0	0	1	0
0	40	0	1	2	0	0	0	1	1	0	4	0	0	1	0
0	61	0	0	0	2	3	0	1	0	1	4	0	0	1	0
0	62	0	0	2	2	8	1	1	1	0	1	1	0	1	1
0	50	0	0	2	1	0	0	1	1	1	3	1	1	2	0
0	64	0	0	2	2	1	0	1	1	0	4	0	0	1	0
0	59	0	0	0	1	1	0	1	1	1	1	1	2	1	0
0	62	0	0	2	2	2	0	1	0	1	3	1	0	1	1
0	66	0	0	0	2	1	0	1	0	0	2	0	2	4	0
0	64	0	3	0	2	6	1	1	1	0	3	0	0	1	1
0	65	0	0	2	2	4	1	1	1	1	3	0	0	3	1
0	47	0	3	0	1	2	0	1	1	0	4	1	2	5	0
0	65	0	0	0	2	0	0	1	1	1	2	1	1	3	1
0	61	0	0	2	2	3	0	1	0	1	4	0	1	3	1
0	61	0	3	0	2	4	1	1	1	1	2	0	0	2	0
0	53	0	0	1	1	0	0	1	1	0	4	0	2	4	0
0	57	1	0	2	1	1	0	1	1	0	4	0	2	4	1
0	61	0	0	0	2	3	0	1	0	0	3	1	0	3	1
0	60	0	0	2	2	3	0	1	1	0	1	1	1	2	1
1	63	0	0	0	2	1	0	1	1	0	4	0	2	3	0
1	68	0	0	0	2	6	1	1	0	0	2	0	1	4	0
1	54	0	0	1	1	0	0	1	1	1	2	0	2	4	0
1	70	0	0	0	2	3	0	1	1	0	3	0	0	3	1
1	49	0	0	1	1	0	0	1	1	1	2	0	2	4	0
0	36	0	0	2	0	4	1	1	1	1	4	0	2	4	0
0	61	1	0	0	2	4	1	1	1	0	2	0	0	1	0
1	53	0	0	2	1	0	0	1	1	1	3	0	2	3	0
1	30	0	0	2	0	3	0	1	1	0	4	1	2	4	0
1	42	0	0	2	0	3	0	1	1	0	4	1	2	3	0
0	46	1	0	2	1	3	0	1	1	1	3	0	2	2	1
0	59	0	0	2	1	10	1	1	0	1	3	1	0	3	0
0	57	0	0	2	1	8	1	1	1	0	4	0	0	1	1
0	60	0	0	2	2	6	1	1	0	1	3	0	0	2	0
0	49	1	0	2	1	4	1	1	0	1	4	0	1	2	1
0	50	0	0	2	1	1	0	1	1	0	2	0	2	2	1
0	47	1	3	2	1	2	0	1	0	0	4	0	0	3	1
0	57	0	0	2	1	1	0	1	1	0	3	0	0	1	0
1	72	0	0	0	2	8	1	1	1	0	1	1	1	2	1
1	60	0	0	0	2	1	0	1	1	1	3	0	1	4	0
1	63	0	0	0	2	1	0	1	1	1	1	1	2	3	0
1	64	0	0	0	2	0	0	1	1	0	3	0	2	4	0
1	61	0	0	0	2	0	0	1	1	1	3	0	0	2	1
1	51	0	0	0	1	0	0	1	1	1	4	1	2	3	1
1	62	0	0	0	2	0	0	1	1	0	1	1	0	4	1
1	68	0	0	0	2	0	0	1	1	1	2	0	0	3	0
1	52	0	0	1	1	0	0	1	1	1	3	0	1	5	0
1	64	0	0	0	2	0	0	1	1	1	2	0	2	5	0
1	48	0	0	0	1	2	0	1	1	0	4	0	2	4	1
1	65	0	0	0	2	0	0	1	0	0	4	1	1	3	1
1	50	0	0	0	1	0	0	1	1	0	3	0	1	2	0
1	56	0	0	0	1	2	0	1	1	0	3	1	2	2	0
1	55	0	0	0	1	1	0	1	1	1	3	1	2	3	1
1	67	0	0	0	2	6	1	1	1	1	4	0	0	3	0
1	65	0	0	0	2	0	0	1	1	1	4	0	0	2	1
1	71	0	3	0	2	3	0	1	1	1	3	0	0	3	0
1	50	0	0	1	1	2	0	1	1	1	4	0	2	4	0
1	47	0	0	1	1	0	0	1	1	0	1	0	2	5	0
1	68	0	0	0	2	0	0	1	1	1	2	0	2	3	0
1	70	0	0	0	2	3	0	1	1	0	4	0	1	2	0
1	57	0	0	0	1	1	0	1	1	1	3	0	2	4	1
1	61	0	3	0	2	8	1	1	1	1	4	1	1	1	1
1	60	0	0	0	2	1	0	1		1	2	0	0	2	0
1	56	1	0	1	1	7	1	1	1	1	2	0	2	5	0
1	63	0	0	0	2	0	0	1		1	1	0	2	5	0
1	64	0	0	0	2	6	1	1		0	4	0	1	4	0
1	48	0	0	2	1	1	0	1		1	4	0	1	4	0
1	50	0	0	1	1	2	0	1	1	1	3	1	2	4	0
1	48	0	0	1	1	1	0	1	1	0	2	1	2	5	0
1	39	0	0	2	0	3	0	1	1	1	4	0	2	4	0
0	65	0	3	2	2	5	1	1	1	1	3	0	0	1	1
0	43	0	0	2	0	2	0	1	1	0	2	0	1	1	0
0	53	0	0	2	1	3	0	1	1	1	3	0	0	1	1
0	62	0	0	2	2	0	0	1	1	0	3	0	0	1	0
0	67	0	0	2	2	4	1	1	0	0	2	0	2	1	0
0	53	0	3	2	1	6	1	1	0	1	4	1	0	1	1
0	43	0	0	2	0	4	1	1	1	0	2	0	2	1	0
0	44	0	2	2	0	3	0	1	1	0	2	0	0	1	1
0	54	0	0	2	1	4	1	1	0	1	4	0	0	1	1
0	60	0	0	2	2	4	1	1	1	1	1	0	0	1	1
0	61	0	0	2	2	5	1	1	0	0	3	0	0	1	0
0	59	0	0	0	1	2	0	1	0	0	3	0	0	1	0
1	61	0	0	0	2	2	0	1	1	1	3	0	1	1	0
1	60	0	0	2	2	3	0	1	0	0	2	0	2	3	0
1	68	0	0	0	2	0	0	1	0	1	2	0	0	3	1
1	70	0	0	0	2	3	0	1	0	1	4	0	0	2	1
1	73	0	3	0	2	0	0	1	1	0	3	0	0	3	1
1	37	0	1	0	0	2	0	1	1	0	3	1	1	3	0
1	61	0	3	0	2	2	0	1	0	0	4	0	1	2	0
1	64	0	0	0	2	2	0	1	1	0	4	0	0	1	1
1	56	0	0	1	1	8	1	1	1	0	3	0	2	3	1
1	65	0	3	0	2	3	0	1	1	0	4	1	1	3	1
1	74	0	3	0	2	0	0	1	1	1	3	0	0	1	1
1	61	0	0	0	2	2	0	1	1	1	3	0	1	4	1
1	59	0	0	0	1	2	0	1	1	0	3	0	1	3	1
1	64	0	0	0	2	1	0	1	0	1	4	0	1	4	0
1	61	0	0	2	2	3	0	1	1	0	4	1	0	2	1
1	60	0	3	0	2	3	0	1	0	0	4	1	2	3	1
0	64	0	0	2	2	3	0	1	0	0	4	0	0	4	0
0	57	0	0	2	1	3	0	1	1	1	4	0	0	1	0
1	58	0	0	0	1	4	1	1	1	1	2	0	0	3	1
1	64	0	0	1	2	4	1	1	1	0	3	0	2	4	1
1	67	0	3	0	2	0	0	1	1	0	4	1	0	1	1
1	70	1	0	0	2	6	1	1	1	1	2	0	1	1	0
0	44	0	0	2	0	3	0	1	1	0	3	0	1	3	0
0	67	0	0	2	2	0	0	1	0	0	4	0	0	1	0
0	29	0	0	1	0	0	0	1	1	0	4	1	1	3	0
0	47	0	0	2	1	4	1	1	1	1	3	0	0	2	1
0	33	0	0	2	0	9	1	1	1	1	3	0	0	2	0
0	63	0	0	0	2	3	0	1	1	1	4	1	1	2	1
0	53	0	0	1	1	3	0	1	0	0	4	0	2	2	0
0	52	0	0	0	1	1	0	1	1	1	3	1	2	5	0
0	49	0	2	2	1	4	1	1	1	1	2	1	2	2	1
0	66	0	3	2	2	4	1	1	1	0	2	1	0	1	1
0	65	0	0	0	2	0	0	1	1	0	2	0	1	4	1
0	45	0	0	2	1	7	1	1	1	1	3	0	0	2	1
0	74	0	3	0	2	2	0	1	0	1	3	0	0	1	1
0	59	1	0	2	1	2	0	1	1	1	1	0	1	3	0
0	55	0	0	0	1	0	0	1	0	0	3	1	1	3	0
0	59	0	0	0	1	2	0	1	1	0	4	1	1	2	1
0	43	0	0	2	0	5	1	1	1	1	4	0	0	5	1
0	59	0	0	0	1	1	0	1	1	1	4	0	0	2	1
0	63	1	0	2	2	2	0	1	0	1	3	1	0	1	1
0	66	0	0	0	2	1	0	1	1	0	3	0	0	3	1
0	63	0	0	2	2	6	1	1	0	0	4	0	0	2	1
0	57	0	3	0	1	3	0	1	1	0	4	0	0	1	1
1	60	0	0	2	2	0	0	1	1	1	3	0	1	4	1
1	61	0	0	2	2	3	0	1	1	1	4	0	0	1	1
1	48	0	0	1	1	2	0	1	1	0	1	1	2	1	0
1	63	0	0	2	2	0	0	1	1	1	4	0	0	1	1
1	50	0	0	0	1	0	0	1	1	1	2	1	1	3	1
1	69	0	0	0	2	1	0	1	1	1	2	0	0	3	1
1	72	0	3	0	2	4	1	1	0	1	1	1	0	1	1
1	76	0	3	0	2	0	0	1	1	1	3	0	0	3	1
1	60	1	0	1	2	3	0	1	1	0	2	1	2	3	0
1	62	0	0	2	2	0	0	1	1	1	3	0	1	1	0
1	63	0	0	0	2	2	0	1	0	1	4	1	0	3	0
1	50	0	0	0	1	0	0	1	1	1	4	0	2	4	0
1	51	0	0	0	1	3	0	1	1	1	2	0	0	1	0
1	63	0	0	0	2	2	0	1	1	1	4	1	2	3	0
1	64	0	0	0	2	1	0	1	1	0	2	1	0	3	0
1	62	0	0	0	2	3	0	1	1	0	2	0	0	3	0
1	62	0	0	0	2	0	0	1	1	1	3	0	2	3	0
1	67	1	0	0	2	3	0	1	0	0	4	1	2	3	0
1	65	0	0	1	2	0	0	1	1	0	4	0	2	3	0
1	62	1	0	0	2	2	0	1	1	0	4	1	2	3	0
1	60	0	0	1	2	2	0	1	1	0	4	0	2	3	1
1	60	1	3	2	2	2	0	1	0	1	2	0	2	3	1
1	69	0	0	0	2	3	0	1	0	0	4	0	2	5	1
1	64	0	0	2	2	2	0	1	1	1	2	0	1	3	0
1	61	0	0	0	2	0	0	1	0	0	3	0	1	3	1
1	62	0	0	0	2	2	0	1	1	1	3	0	1	2	1
1	55	0	0	2	1	0	0	1	0	1	3	0	1	3	1
1	64	0	0	0	2	0	0	1	1	0	1	1	0	2	1
1	75	0	0	0	2	4	1	1	1	1	4	0	0	3	0
1	50	0	0	2	1	3	0	1	1	1	4	0	2	5	0
1	45	0	0	1	1	7	1	1	1	0	3	1	2	2	0
1	75	0	0	0	2	5	1	1	1	0	2	0	1	1	0
1	59	0	0	0	1	2	0	1	0	0	3	0	1	4	0
1	59	0	0	2	1	3	0	1	1	0	4	1	2	3	0
1	48	0	0	1	1	1	0	1	1	1	2	1	1	3	0
1	49	0	0	0	1	3	0	1	1	0	2	0	0	2	1
1	69	0	0	0	2	1	0	1	1	0	2	1	2	4	0
1	55	0	2	0	1	4	1	1	1	1	3	0	1	1	1
1	69	0	3	0	2	3	0	1	1	0	4	1	0	1	1
1	60	1	0	1	2	3	0	1	1	0	4	0	2	1	0
0	49	0	0	2	1	1	0	1	1	0	3	0	0	2	1
0	44	0	0	2	0	1	0	1	1	0	4	0	0	2	1
0	40	0	0	2	0	3	0	1	1	0	4	0	1	4	0
0	62	0	0	2	2	2	0	1	1	1	4	1	0	2	1
0	61	0	0	0	2	1	0	1	1	0	2	0	0	3	0
0	74	0	3	0	2	4	1	1	1	1	2	0	0	3	1
0	62	0	0	0	2	1	0	1	1	0	4	1	0	2	0
0	47	0	0	2	1	5	1	1	0	0	4	0	1	3	1
0	65	0	0	0	2	2	0	1	1	1	2	0	0	1	1
1	63	0	0	0	2	0	0	1	1	1	3	0	0	4	0
0	48	0	0	2	1	0	0	1	1	1	3	0	0	3	1
0	63	0	0	2	2	1	0	1	0	0	3	0	0	2	1
0	60	0	0	2	2	4	1	1	0	0	3	1	0	2	1
0	67	0	0	0	2	8	1	1	1	1	1	1	0	1	1
0	60	0	0	0	2	1	0	1	0	1	4	1	1	1	0
0	60	0	0	2	2	8	1	1	1	1	4	0	0	3	0
0	61	0	0	0	2	0	0	1	1	0	1	1	1	4	1
0	62	0	0	2	2	2	0	1	0	1	4	1	1	3	0
0	51	0	0	0	1	7	1	1	1	1	2	0	0	1	1
0	55	0	0	0	1	6	1	1	1	1	3	0	1	1	0
0	59	0	0	2	1	8	1	1	1	0	3	0	0	1	1
0	65	0	0	2	2	6	1	1	0	0	2	0	0	1	1
0	60	0	0	2	2	3	0	1	0	1	1	1	0	1	0
0	62	0	0	0	2	7	1	1	1	0	4	0	0	1	1
0	66	0	0	2	2	4	1	1	1	0	3	0	0	1	0
0	57	0	0	2	1	1	0	1	0	1	3	0	0	2	0
0	49	0	3	2	1	2	0	1	0	0	4	0	0	2	1
0	57	0	2	0	1	2	0	1	0	0	4	0	2	2	1
0	49	0	0	0	1	1	0	1	1	0	3	0	0	2	1
0	59	0	0	2	1	3	0	1	1	0	2	0	0	1	0
0	66	0	0	2	2	3	0	1	1	0	4	0	0	2	0
0	56	0	0	2	1	1	0	1	0	0	4	0	1	3	1
0	64	0	0	2	2	3	0	1	0	0	3	1	0	1	0
0	61	0	0	2	2	9	1	1	1	1	2	1	0	1	1
0	64	0	0	0	2	2	0	1	0	0	4	1	1	3	0
0	64	0	0	1	2	1	0	1	1	0	3	0	2	5	0
0	63	0	0	2	2	1	0	1	1	0	2	0	0	2	1
0	69	0	0	2	2	2	0	1	1	0	3	0	0	1	1
0	60	0	0	2	2	2	0	1	0	1	4	0	0	1	1
0	50	0	0	2	1	7	1	1	1	0	4	1	0	1	1
0	51	0	0	1	1	0	0	1	1	1	2	0	2	4	0
0	53	0	0	2	1	5	1	1	0	1	4	1	1	3	0
0	61	0	0	2	2	6	1	1	1	1	4	0	0	1	1
1	59	0	0	2	1	0	0	1	1	1	3	0	0	1	0
